# Supplementary material for: A high-content RNAi screen reveals multiple roles for long noncoding RNAs in cell division
Source: Nat Commun. 2020 Apr 15;11:1851. doi: 10.1038/s41467-020-14978-7 (PMC7160116; doi:10.1038/s41467-020-14978-7)
Supplement: Supplementary file 5 — Supplementary Data 1 [file 41467_2020_14978_MOESM5_ESM.xlsx]

## Sheet: Sheet1
	Dharmacon Lincode® SMART pool® siRNA Library- Human NR IncRNA RefSeq v54
	G-301000 Lot 13110
OrderNumber	PlateLabel	Well	PoolCatalogNumber	DuplexCatalogNumber	genesymbol	GENEID	GINumber	GeneAccession	Sequence
435638	Plate 1	A02	R-006320-00	N-006320-13	FLJ40852	285962	213417881	NR_015392	GUCAAGAUCUGGAGGAAUC
435639	Plate 1	A02	R-006320-00	N-006320-14	FLJ40852	285962	213417881	NR_015392	GAAUGUACUUUGACGACCU
435640	Plate 1	A02	R-006320-00	N-006320-15	FLJ40852	285962	213417881	NR_015392	AUUCAAAUUUGCAAGACGU
435653	Plate 1	A02	R-006320-00	N-006320-16	FLJ40852	285962	213417881	NR_015392	CAGCAAAGCAGCAAGCGAC
435638	Plate 1	A03	R-010569-00	N-010569-09	TP53TG1	11257	168823573	NR_015381	GAGUAACCCUGGUAACAAU
435639	Plate 1	A03	R-010569-00	N-010569-10	TP53TG1	11257	168823573	NR_015381	GAGAAUAAACUGCCAGGGA
435640	Plate 1	A03	R-010569-00	N-010569-11	TP53TG1	11257	168823573	NR_015381	GCAAAAGAACAGUGAUCAC
435653	Plate 1	A03	R-010569-00	N-010569-12	TP53TG1	11257	168823573	NR_015381	UGCCAAAUGAGCUGUCCUA
435638	Plate 1	A04	R-013780-00	N-013780-13	LINC00474	58483	194394217	NR_024032	GUAAUGAACUUGCUACUUA
435639	Plate 1	A04	R-013780-00	N-013780-14	LINC00474	58483	194394217	NR_024032	CAGUUAUCCCUUAUGGAAA
435640	Plate 1	A04	R-013780-00	N-013780-15	LINC00474	58483	194394217	NR_024032	CAGUUAAGACCUCGACAUU
435653	Plate 1	A04	R-013780-00	N-013780-16	LINC00474	58483	194394217	NR_024032	AGUCGUUUCUAGUUGUGAA
435638	Plate 1	A05	R-014268-00	N-014268-13	RHPN1-AS1	78998	223278418	NR_026785	CCACGUGCUUUCAGAACUA
435639	Plate 1	A05	R-014268-00	N-014268-14	RHPN1-AS1	78998	223278418	NR_026785	CUAAGAGGCUUGUUCCAAA
435640	Plate 1	A05	R-014268-00	N-014268-15	RHPN1-AS1	78998	223278418	NR_026785	GAACUUGUUUCCAGAACGA
435653	Plate 1	A05	R-014268-00	N-014268-16	RHPN1-AS1	78998	223278418	NR_026785	CUUUGAGGGUCAUAAGACU
435638	Plate 1	A06	R-014451-00	N-014451-13	LINC00115	79854	210147512	NR_024321	CGAAUAAAUUGCUCAAAGA
435639	Plate 1	A06	R-014451-00	N-014451-14	LINC00115	79854	210147512	NR_024321	GAGAUAUGGAGGACAGAAU
435640	Plate 1	A06	R-014451-00	N-014451-15	LINC00115	79854	210147512	NR_024321	GGUCUGAGGAAUUUGAACA
435653	Plate 1	A06	R-014451-00	N-014451-16	LINC00115	79854	210147512	NR_024321	GGCCCUACGUCUCCGCAAA
435638	Plate 1	A07	R-014717-00	N-014717-13	LINC00470	56651	193083204	NR_023927	GUAACAUAUUUGUCGGUUU
435639	Plate 1	A07	R-014717-00	N-014717-14	LINC00470	56651	193083204	NR_023927	UGUGUAAAUGCAAGAGCGA
435640	Plate 1	A07	R-014717-00	N-014717-15	LINC00470	56651	193083204	NR_023927	UGACGUAAGGUGACGAGGA
435653	Plate 1	A07	R-014717-00	N-014717-16	LINC00470	56651	193083204	NR_023927	GAAAUAUUGCCAUCGCUGA
435638	Plate 1	A08	R-016135-00	N-016135-13	LINC00341	79686	223278401	NR_026779	CAGCUUUGGAGGAACGAUU
435639	Plate 1	A08	R-016135-00	N-016135-14	LINC00341	79686	223278401	NR_026779	AAACGACUGUCUCGGAACA
435640	Plate 1	A08	R-016135-00	N-016135-15	LINC00341	79686	223278401	NR_026779	GUGUAUGAGAGAAACGACU
435653	Plate 1	A08	R-016135-00	N-016135-16	LINC00341	79686	223278401	NR_026779	GGGCUGGUUUAGACACGAU
435638	Plate 1	A09	R-017785-00	N-017785-21	ASB16-AS1	339201	387849321	NR_049730	AGUGGCUGCACCAGAAAUA
435639	Plate 1	A09	R-017785-00	N-017785-22	ASB16-AS1	339201	387849321	NR_049730	GCUACAGACAACAGAAUUG
435640	Plate 1	A09	R-017785-00	N-017785-23	ASB16-AS1	339201	387849321	NR_049730	CGGCUGAUUGGAUUCGUUA
435653	Plate 1	A09	R-017785-00	N-017785-24	ASB16-AS1	339201	387849321	NR_049730	CCACUUCUGUGUACGUUAU
435638	Plate 1	A10	R-018087-00	N-018087-13	LY86-AS1	285780	224028265	NR_026970	GAUAUCAGCUCAAUGUCAA
435639	Plate 1	A10	R-018087-00	N-018087-14	LY86-AS1	285780	224028265	NR_026970	GCAGUUAGGCCACAGUCUA
435640	Plate 1	A10	R-018087-00	N-018087-15	LY86-AS1	285780	224028265	NR_026970	AGUUUAAAUAUGAGCCAGU
435653	Plate 1	A10	R-018087-00	N-018087-16	LY86-AS1	285780	224028265	NR_026970	GGGCCAUCUGAGAACAAAA
435638	Plate 1	A11	R-018089-00	N-018089-13	FLJ34503	285759	224451099	NR_027060	GAGUGUGUAUCCAGAGGUA
435639	Plate 1	A11	R-018089-00	N-018089-14	FLJ34503	285759	224451099	NR_027060	GUAAAGAUUCUCUGGCACA
435640	Plate 1	A11	R-018089-00	N-018089-15	FLJ34503	285759	224451099	NR_027060	CACCAAACUCUGUUCGAUU
435653	Plate 1	A11	R-018089-00	N-018089-16	FLJ34503	285759	224451099	NR_027060	AUUUACUGAUGGACGUGAA
435638	Plate 1	B02	R-018202-00	N-018202-05	TUG1	55000	71040112	NR_002323	AAGCGUGGGUGUACGUAAA
435639	Plate 1	B02	R-018202-00	N-018202-06	TUG1	55000	71040112	NR_002323	CCACCUUACUACUGACGAA
435640	Plate 1	B02	R-018202-00	N-018202-07	TUG1	55000	71040112	NR_002323	GCUAAUUAAUGGUGCACGU
435653	Plate 1	B02	R-018202-00	N-018202-08	TUG1	55000	71040112	NR_002323	GCGGAGUGACCUUAGGCGA
435638	Plate 1	B03	R-018872-00	N-018872-05	LOC286359	286359	223633920	NR_026847	AACCAUAUGGCCUGGACUA
435639	Plate 1	B03	R-018872-00	N-018872-06	LOC286359	286359	223633920	NR_026847	UGAUCUGGCUGCCGAGCAU
435640	Plate 1	B03	R-018872-00	N-018872-07	LOC286359	286359	223633920	NR_026847	CUUCCUAGACAAGGGUAUA
435653	Plate 1	B03	R-018872-00	N-018872-08	LOC286359	286359	223633920	NR_026847	GGGUGGUGCAACUUUGAAU
435638	Plate 1	B04	R-019348-00	N-019348-13	MAPKAPK5-AS1	51275	194363728	NR_015404	CGUUUGGCGUCGUGAGGUA
435639	Plate 1	B04	R-019348-00	N-019348-14	MAPKAPK5-AS1	51275	194363728	NR_015404	CCCUAAGACACGCCGCAUA
435640	Plate 1	B04	R-019348-00	N-019348-15	MAPKAPK5-AS1	51275	194363728	NR_015404	GGUUCUUCAUUCACGUAUU
435653	Plate 1	B04	R-019348-00	N-019348-16	MAPKAPK5-AS1	51275	194363728	NR_015404	UGAAAGGGUCCUGCCGUUA
435638	Plate 1	B05	R-020059-00	N-020059-17	HCP5	10866	341932552	NR_040662	GGUCAAAGCAAUACACCUA
435639	Plate 1	B05	R-020059-00	N-020059-18	HCP5	10866	341932552	NR_040662	ACGCCAAGGUUGCGGGUCA
435640	Plate 1	B05	R-020059-00	N-020059-19	HCP5	10866	341932552	NR_040662	GAGAGUUGAUCAAGGCCGU
435653	Plate 1	B05	R-020059-00	N-020059-20	HCP5	10866	341932552	NR_040662	CUUAGGGUCUGGUUGGUCA
435638	Plate 1	B06	R-020066-00	N-020066-09	DLEU2	8847	83816916	NR_002612	UGACUAAACUACUGGUACU
435639	Plate 1	B06	R-020066-00	N-020066-10	DLEU2	8847	83816916	NR_002612	GAGGAUAUGAAAGGUGUAA
435640	Plate 1	B06	R-020066-00	N-020066-11	DLEU2	8847	83816916	NR_002612	CGGUACUUCACUAUAGUUU
435653	Plate 1	B06	R-020066-00	N-020066-12	DLEU2	8847	83816916	NR_002612	GAUUGUGUGUGGUAGUGAU
435638	Plate 1	B07	R-021004-00	N-021004-09	KIAA0087	9808	182765458	NR_022006	GAGAAUGGCAGAAGCGGAU
435639	Plate 1	B07	R-021004-00	N-021004-10	KIAA0087	9808	182765458	NR_022006	CCAUUUAGACUUUCGAACA
435640	Plate 1	B07	R-021004-00	N-021004-11	KIAA0087	9808	182765458	NR_022006	CAGACUUUGGCGACGGGAA
435653	Plate 1	B07	R-021004-00	N-021004-12	KIAA0087	9808	182765458	NR_022006	GAACGUGCUUUGUAGUCGA
435638	Plate 1	B08	R-021284-00	N-021284-13	LINC00472	79940	223468561	NR_026807	GCCUAAACUAAGACGGAUA
435639	Plate 1	B08	R-021284-00	N-021284-14	LINC00472	79940	223468561	NR_026807	CAACUUGCGAACCGGGAAA
435640	Plate 1	B08	R-021284-00	N-021284-15	LINC00472	79940	223468561	NR_026807	CUUUAAAGUGUGUCGACAU
435653	Plate 1	B08	R-021284-00	N-021284-16	LINC00472	79940	223468561	NR_026807	GGGCUGCGGAUUUCAGGUA
435638	Plate 1	B09	R-022138-00	N-022138-13	LOC339529	339529	299829190	NR_033883	ACAAAGGGUGCAAGAUGAA
435639	Plate 1	B09	R-022138-00	N-022138-14	LOC339529	339529	299829190	NR_033883	AGACAGACGCUAUUUGUAU
435640	Plate 1	B09	R-022138-00	N-022138-15	LOC339529	339529	299829190	NR_033883	GCCAUUUAAUAGAGCAAAC
435653	Plate 1	B09	R-022138-00	N-022138-16	LOC339529	339529	299829190	NR_033883	CUCCAAUUUUCAUAGGAUA
435638	Plate 1	B10	R-023426-00	N-023426-17	LOC284260	284260	380692332	NR_046458	CAUAGACUGUGGAGAGUAU
435639	Plate 1	B10	R-023426-00	N-023426-18	LOC284260	284260	380692332	NR_046458	CCUCUUCAGUUUACAUAUA
435640	Plate 1	B10	R-023426-00	N-023426-19	LOC284260	284260	380692332	NR_046458	CAGAAGGCUGGUCAUGAAA
435653	Plate 1	B10	R-023426-00	N-023426-20	LOC284260	284260	380692332	NR_046458	UCUAUCACAUUCUGCGAUU
435638	Plate 1	B11	R-023454-00	N-023454-09	LINC00692	285326	300388167	NR_034055	AAGGAGAGGCAUAGCAAAU
435639	Plate 1	B11	R-023454-00	N-023454-10	LINC00692	285326	300388167	NR_034055	CUACACGCCCUCUGAAUAA
435640	Plate 1	B11	R-023454-00	N-023454-11	LINC00692	285326	300388167	NR_034055	UACAUAUGAUACAGGCAAA
435653	Plate 1	B11	R-023454-00	N-023454-12	LINC00692	285326	300388167	NR_034055	GGGAACGUAUCAAUCACUU
435638	Plate 1	C02	R-023569-00	N-023569-23	LOC344595	344595	255683376	NR_028302	AUCCUUAAGAGGUGAAUUU
435639	Plate 1	C02	R-023569-00	N-023569-24	LOC344595	344595	255683376	NR_028302	AAUCCAGCAUCGCGUGGUA
435640	Plate 1	C02	R-023569-00	N-023569-25	LOC344595	344595	255683376	NR_028302	CGAGGGCUGCAGAGAGCAU
435653	Plate 1	C02	R-023569-00	N-023569-26	LOC344595	344595	255683376	NR_028302	CCAGAUAGAAGACCGGAGC
435638	Plate 1	C03	R-025803-00	N-025803-13	BREA2	286076	213417948	NR_015445	CGGCGGAUCAUAAGGACUU
435639	Plate 1	C03	R-025803-00	N-025803-14	BREA2	286076	213417948	NR_015445	CGGUCAGGCUGCUGCUCUU
435640	Plate 1	C03	R-025803-00	N-025803-15	BREA2	286076	213417948	NR_015445	CAGCAGAGACGUGGGUGAU
435653	Plate 1	C03	R-025803-00	N-025803-16	BREA2	286076	213417948	NR_015445	CCUUCUAACACUCAGGCUU
435638	Plate 1	C04	R-025811-00	N-025811-13	KIAA1875	340390	209413714	NR_024207	CAUCCUACCUAGUUAAGAA
435639	Plate 1	C04	R-025811-00	N-025811-14	KIAA1875	340390	209413714	NR_024207	GGAUGAGCAUUACGGGCAU
435640	Plate 1	C04	R-025811-00	N-025811-15	KIAA1875	340390	209413714	NR_024207	GGACCUGUAUGAUGCGGAU
435653	Plate 1	C04	R-025811-00	N-025811-16	KIAA1875	340390	209413714	NR_024207	GGGCGACAGUCCGCGAUUA
435638	Plate 1	C05	R-025841-00	N-025841-17	LOC286094	286094	222352105	NR_026706	AUGCUGAGAUUUCGCUAUU
435639	Plate 1	C05	R-025841-00	N-025841-18	LOC286094	286094	222352105	NR_026706	CAUUGGAUGUCAAGCAGCA
435640	Plate 1	C05	R-025841-00	N-025841-19	LOC286094	286094	222352105	NR_026706	CAUUGAGAGGUAUGUAUCA
435653	Plate 1	C05	R-025841-00	N-025841-20	LOC286094	286094	222352105	NR_026706	UAGCAAAGAUGCCCGUGGA
435638	Plate 1	C06	R-026179-00	N-026179-17	LOC100499484-C9ORF174	57653	302565867	NR_036529	GGACAAAUCCUUCGAGACU
435639	Plate 1	C06	R-026179-00	N-026179-18	LOC100499484-C9ORF174	57653	302565867	NR_036529	ACAAAGAAACACUGGCGUU
435640	Plate 1	C06	R-026179-00	N-026179-19	LOC100499484-C9ORF174	57653	302565867	NR_036529	UGGAGUACCCAGCGAUCAU
435653	Plate 1	C06	R-026179-00	N-026179-20	LOC100499484-C9ORF174	57653	302565867	NR_036529	GCCAGUGAGAGUAUCCAUA
435638	Plate 1	C07	R-027459-00	N-027459-09	LOC339442	339442	336594935	NR_038928	CAAUGAAAGGCGCGUGAAU
435639	Plate 1	C07	R-027459-00	N-027459-10	LOC339442	339442	336594935	NR_038928	UAAUUAACGUGGACGCCAA
435640	Plate 1	C07	R-027459-00	N-027459-11	LOC339442	339442	336594935	NR_038928	AGAAAGAGUGAUCGCUCAU
435653	Plate 1	C07	R-027459-00	N-027459-12	LOC339442	339442	336594935	NR_038928	UGAAAUGGCCAGCGUGUUC
435638	Plate 1	C08	R-027469-00	N-027469-21	LOC400752	400752	210032118	NR_024270	GGACGGAACCAACGUACUU
435639	Plate 1	C08	R-027469-00	N-027469-22	LOC400752	400752	210032118	NR_024270	GAUCCAACAUCCAUGACGA
435640	Plate 1	C08	R-027469-00	N-027469-23	LOC400752	400752	210032118	NR_024270	GGCUCACGGUUUCGGAGUA
435653	Plate 1	C08	R-027469-00	N-027469-24	LOC400752	400752	210032118	NR_024270	GCGAAAGUUCUGCGAGGUC
435638	Plate 1	C09	R-027622-00	N-027622-13	LOC339535	339535	213511902	NR_015407	UGUCUAAGGUGGAGAUUAC
435639	Plate 1	C09	R-027622-00	N-027622-14	LOC339535	339535	213511902	NR_015407	AGAUGUAGUUCUAGUUCAU
435640	Plate 1	C09	R-027622-00	N-027622-15	LOC339535	339535	213511902	NR_015407	UUACUGAGGUUGAAUAUGU
435653	Plate 1	C09	R-027622-00	N-027622-16	LOC339535	339535	213511902	NR_015407	GGUCUUCAUUCUUACGCUU
435638	Plate 1	C10	R-027847-00	N-027847-05	LOC339803	339803	302393530	NR_036496	GAGUAGGUUGUAAGAAUAA
435639	Plate 1	C10	R-027847-00	N-027847-06	LOC339803	339803	302393530	NR_036496	CGGAAAGGAUGCUGCGCCA
435640	Plate 1	C10	R-027847-00	N-027847-07	LOC339803	339803	302393530	NR_036496	CCUGCUAUGAAGAGGGAAU
435653	Plate 1	C10	R-027847-00	N-027847-08	LOC339803	339803	302393530	NR_036496	GAUCCCUGCUGUCGGAAAA
435638	Plate 1	C11	R-027850-00	N-027850-09	LOC339807	339807	300360497	NR_034023	UUGGGAAGCUAGACCCUUA
435639	Plate 1	C11	R-027850-00	N-027850-10	LOC339807	339807	300360497	NR_034023	UGAGAUGGUACAAUGUCAA
435640	Plate 1	C11	R-027850-00	N-027850-11	LOC339807	339807	300360497	NR_034023	GGCACGUAACACUCAGUAA
435653	Plate 1	C11	R-027850-00	N-027850-12	LOC339807	339807	300360497	NR_034023	UGUUACUUGAUUAGGGUUU
435638	Plate 1	D02	R-027974-00	N-027974-05	RNF144A-AS1	386597	300244493	NR_033997	GGGAGUAGCAUCCACAUAA
435639	Plate 1	D02	R-027974-00	N-027974-06	RNF144A-AS1	386597	300244493	NR_033997	CGAACUUUGGAGUGGACAU
435640	Plate 1	D02	R-027974-00	N-027974-07	RNF144A-AS1	386597	300244493	NR_033997	CCGUGUCCGAGCUGGGAUA
435653	Plate 1	D02	R-027974-00	N-027974-08	RNF144A-AS1	386597	300244493	NR_033997	CCUGAGACCUGCCUACGAA
435638	Plate 1	D03	R-028114-00	N-028114-09	LINC00698	285401	224465262	NR_027104	CCAUAAAGCCCGUAUCAUU
435639	Plate 1	D03	R-028114-00	N-028114-10	LINC00698	285401	224465262	NR_027104	GAGUGGUUAUGUUGAAGAU
435640	Plate 1	D03	R-028114-00	N-028114-11	LINC00698	285401	224465262	NR_027104	UGUUGAGCCAUUAGACCUA
435653	Plate 1	D03	R-028114-00	N-028114-12	LINC00698	285401	224465262	NR_027104	GGGUGUAGAGAGUUGCCUU
435638	Plate 1	D04	R-028162-00	N-028162-13	H1FX-AS1	339942	224177496	NR_026991	GGGAAAUGAUGGCGGGAAC
435639	Plate 1	D04	R-028162-00	N-028162-14	H1FX-AS1	339942	224177496	NR_026991	GGGCACAGGACAACGUUGA
435640	Plate 1	D04	R-028162-00	N-028162-15	H1FX-AS1	339942	224177496	NR_026991	UGACCGCAGUGUACAGAGA
435653	Plate 1	D04	R-028162-00	N-028162-16	H1FX-AS1	339942	224177496	NR_026991	CUGCAUGGAGGACGUGAGA
435638	Plate 1	D05	R-028284-00	N-028284-09	LOC401134	401134	300116222	NR_033976	GCCCAUGGGUGUUGACCUA
435639	Plate 1	D05	R-028284-00	N-028284-10	LOC401134	401134	300116222	NR_033976	AGAUGAUGGUUCAGCGAUC
435640	Plate 1	D05	R-028284-00	N-028284-11	LOC401134	401134	300116222	NR_033976	GCAAGGUUAGGGCCAAUUA
435653	Plate 1	D05	R-028284-00	N-028284-12	LOC401134	401134	300116222	NR_033976	GAGAGAAAUGGAUCGAUGU
435638	Plate 1	D06	R-028345-00	N-028345-13	LOC285548	285548	213417850	NR_015450	GAAGUGAGGAGAACGGUAA
435639	Plate 1	D06	R-028345-00	N-028345-14	LOC285548	285548	213417850	NR_015450	AGACCUAAUGAUCGACUAA
435640	Plate 1	D06	R-028345-00	N-028345-15	LOC285548	285548	213417850	NR_015450	UCAAGCAAGUCUUUACGUA
435653	Plate 1	D06	R-028345-00	N-028345-16	LOC285548	285548	213417850	NR_015450	CGAAGGAAGUCGCCCUCGA
435638	Plate 1	D07	R-028371-00	N-028371-09	PP7080	25845	205830458	NR_024158	GCAAAGAAGAUGCGGUAAU
435639	Plate 1	D07	R-028371-00	N-028371-10	PP7080	25845	205830458	NR_024158	UGGCCUACUUUGUGAUAGA
435640	Plate 1	D07	R-028371-00	N-028371-11	PP7080	25845	205830458	NR_024158	AAACACGGAACCAGAGUGA
435653	Plate 1	D07	R-028371-00	N-028371-12	PP7080	25845	205830458	NR_024158	GAACAGAGCAGGAGCGUCG
435638	Plate 1	D08	R-028382-00	N-028382-13	LOC285577	285577	299829234	NR_033898	GAAAGACGUGUGUGGGUAU
435639	Plate 1	D08	R-028382-00	N-028382-14	LOC285577	285577	299829234	NR_033898	ACUAGUACGGCUUCGGAAA
435640	Plate 1	D08	R-028382-00	N-028382-15	LOC285577	285577	299829234	NR_033898	GCGCGAGAUUAGAGCUCCU
435653	Plate 1	D08	R-028382-00	N-028382-16	LOC285577	285577	299829234	NR_033898	UCUCAACGUGUGACUCAAA
435638	Plate 1	D09	R-028396-00	N-028396-09	LOC401177	401177	300116218	NR_033975	GAACCAAGGAGUAUACGAA
435639	Plate 1	D09	R-028396-00	N-028396-10	LOC401177	401177	300116218	NR_033975	AGAAGGUAGAGGUGCGAAU
435640	Plate 1	D09	R-028396-00	N-028396-11	LOC401177	401177	300116218	NR_033975	CAUCAGUUGGAGUCCUUAA
435653	Plate 1	D09	R-028396-00	N-028396-12	LOC401177	401177	300116218	NR_033975	UAGAAAGUCCUAACGGCCA
435638	Plate 1	D10	R-028609-00	N-028609-09	LOC285740	285740	224465147	NR_027113	GCUCCUUGGCUAUAAGUUA
435639	Plate 1	D10	R-028609-00	N-028609-10	LOC285740	285740	224465147	NR_027113	CCGUAUGUGUAUGGAAACA
435640	Plate 1	D10	R-028609-00	N-028609-11	LOC285740	285740	224465147	NR_027113	CCUUCAAUCGAGUUCCUUA
435653	Plate 1	D10	R-028609-00	N-028609-12	LOC285740	285740	224465147	NR_027113	CAACACACCAAGAGUUAAG
435638	Plate 1	D11	R-028680-00	N-028680-13	LINC00340	401237	212275242	NR_015410	CCAAGUCAUCCCUGGGUUA
435639	Plate 1	D11	R-028680-00	N-028680-14	LINC00340	401237	212275242	NR_015410	CAGAAUUACCUGAGACGAG
435640	Plate 1	D11	R-028680-00	N-028680-15	LINC00340	401237	212275242	NR_015410	AUGAUUAACGGAUGGAAGU
435653	Plate 1	D11	R-028680-00	N-028680-16	LINC00340	401237	212275242	NR_015410	CUUAAAAGUGCGACGAAGU
435638	Plate 1	E02	R-028834-00	N-028834-09	LOC401324	401324	336391120	NR_038864	UGGUAGAGCCAUAGAUAGA
435639	Plate 1	E02	R-028834-00	N-028834-10	LOC401324	401324	336391120	NR_038864	CAACACAGCCACCUCGAUA
435640	Plate 1	E02	R-028834-00	N-028834-11	LOC401324	401324	336391120	NR_038864	AAUCAAACACAACGAAGGA
435653	Plate 1	E02	R-028834-00	N-028834-12	LOC401324	401324	336391120	NR_038864	ACGAAUUACGGUUUGCUUU
435638	Plate 1	E03	R-029229-00	N-029229-19	LOC389641	389641	299890838	NR_033928	CCGAAAGCCACGCGAGUCA
435639	Plate 1	E03	R-029229-00	N-029229-20	LOC389641	389641	299890838	NR_033928	GGUGAAAUUUGGAAAGUUC
435640	Plate 1	E03	R-029229-00	N-029229-21	LOC389641	389641	299890838	NR_033928	AGUCAGCUGUCGUUCAUAU
435653	Plate 1	E03	R-029229-00	N-029229-22	LOC389641	389641	299890838	NR_033928	CGGUCCUGCCUGCGAAGAA
435638	Plate 1	E04	R-029615-00	N-029615-17	LOC340515	340515	301069356	NR_034157	GAGCAGAGUGAGUCGGCGU
435639	Plate 1	E04	R-029615-00	N-029615-18	LOC340515	340515	301069356	NR_034157	GUAUUAUGCUUUACGUUCU
435640	Plate 1	E04	R-029615-00	N-029615-19	LOC340515	340515	301069356	NR_034157	CACAACUAGAGCUGGCUUA
435653	Plate 1	E04	R-029615-00	N-029615-20	LOC340515	340515	301069356	NR_034157	GCCAUAAGAGGUAGUGUGU
435638	Plate 1	E05	R-029690-00	N-029690-09	FLJ37035	399821	299782560	NR_033847	GGUUUCAGGCUGCGUCAUA
435639	Plate 1	E05	R-029690-00	N-029690-10	FLJ37035	399821	299782560	NR_033847	GUUCAUAUUCUAUACGUGA
435640	Plate 1	E05	R-029690-00	N-029690-11	FLJ37035	399821	299782560	NR_033847	CGAUCAAUGGGCCGUCUAA
435653	Plate 1	E05	R-029690-00	N-029690-12	FLJ37035	399821	299782560	NR_033847	AGGUGACAGACUCGGGCAA
435638	Plate 1	E06	R-029713-00	N-029713-17	LOC399715	399715	338827691	NR_040079	GUGCAUAAUAGGGUAUAAA
435639	Plate 1	E06	R-029713-00	N-029713-18	LOC399715	399715	338827691	NR_040079	UGAGCCAGGUCUAAGAUUA
435640	Plate 1	E06	R-029713-00	N-029713-19	LOC399715	399715	338827691	NR_040079	UCCCUAAUGCCACGACAAA
435653	Plate 1	E06	R-029713-00	N-029713-20	LOC399715	399715	338827691	NR_040079	UGGAAGGGAUAUCGCAAUC
435638	Plate 1	E07	R-029786-00	N-029786-05	LOC399744	399744	224177505	NR_024497	GCAGCUGGAUCUACCAUGA
435639	Plate 1	E07	R-029786-00	N-029786-06	LOC399744	399744	224177505	NR_024497	GGAUUAUGAAGGCCCAAAA
435640	Plate 1	E07	R-029786-00	N-029786-07	LOC399744	399744	224177505	NR_024497	GCAUCUGGCCACCGUAUUU
435653	Plate 1	E07	R-029786-00	N-029786-08	LOC399744	399744	224177505	NR_024497	AGCCAAUGAAAGAGAUGCA
435638	Plate 1	E08	R-029797-00	N-029797-22	LOC387723	387723	300796527	NR_034125	AGGGAGAUCAAUUGCAUUA
435639	Plate 1	E08	R-029797-00	N-029797-23	LOC387723	387723	300796527	NR_034125	GAUGAGAUGAAGAAACGAU
435640	Plate 1	E08	R-029797-00	N-029797-24	LOC387723	387723	300796527	NR_034125	CCUAGAUGCUGACGAGCCU
435653	Plate 1	E08	R-029797-00	N-029797-25	LOC387723	387723	300796527	NR_034125	AGGCCUUGCUUACGUUUAU
435638	Plate 1	E09	R-029954-00	N-029954-13	FAM99A	387742	221218983	NR_026643	GCAAUUAGCUGAUCCAAGU
435639	Plate 1	E09	R-029954-00	N-029954-14	FAM99A	387742	221218983	NR_026643	CCGCCGAGACAUUUCGUAA
435640	Plate 1	E09	R-029954-00	N-029954-15	FAM99A	387742	221218983	NR_026643	CAGAUGUGCUGGCCUGUAA
435653	Plate 1	E09	R-029954-00	N-029954-16	FAM99A	387742	221218983	NR_026643	GCCCACGACAUCAGGUAAA
435638	Plate 1	E10	R-030218-00	N-030218-09	LINC00548	400123	299829172	NR_033877	GCUGAAAACAUACGUGUAA
435639	Plate 1	E10	R-030218-00	N-030218-10	LINC00548	400123	299829172	NR_033877	GAGCAGUUGUAGAUACUUU
435640	Plate 1	E10	R-030218-00	N-030218-11	LINC00548	400123	299829172	NR_033877	GGACAAUAUAGGUAAAUUC
435653	Plate 1	E10	R-030218-00	N-030218-12	LINC00548	400123	299829172	NR_033877	GAGUCAUGGAAGCGAAGAA
435638	Plate 1	E11	R-030496-00	N-030496-21	LOC400456	400456	300795486	NR_034095	UCACUGAGCAGAUACGUUA
435639	Plate 1	E11	R-030496-00	N-030496-22	LOC400456	400456	300795486	NR_034095	GAACACAGCAGUCAACGAA
435640	Plate 1	E11	R-030496-00	N-030496-23	LOC400456	400456	300795486	NR_034095	GAACGGGACAGUUGACGAU
435653	Plate 1	E11	R-030496-00	N-030496-24	LOC400456	400456	300795486	NR_034095	ACAGAACUCUUCCUCGUAA
435638	Plate 1	F02	R-030660-00	N-030660-13	LOC400558	400558	374253779	NR_046200	GUUGGUACCUGCAGAGCAA
435639	Plate 1	F02	R-030660-00	N-030660-14	LOC400558	400558	374253779	NR_046200	GUAGAAUGUUGGAAGGGCA
435640	Plate 1	F02	R-030660-00	N-030660-15	LOC400558	400558	374253779	NR_046200	CCCACUGCCUCUUCGGUAA
435653	Plate 1	F02	R-030660-00	N-030660-16	LOC400558	400558	374253779	NR_046200	CGGGAAACUUAUGGGCGGA
435638	Plate 1	F03	R-030698-00	N-030698-25	FLJ26245	400533	300116249	NR_033985	CAAAGCGGUUUCACAGAUA
435639	Plate 1	F03	R-030698-00	N-030698-26	FLJ26245	400533	300116249	NR_033985	GGUUUAACUCCAUGAGAUG
435640	Plate 1	F03	R-030698-00	N-030698-27	FLJ26245	400533	300116249	NR_033985	UUUCAAUGGGCUUCAGAAU
435653	Plate 1	F03	R-030698-00	N-030698-28	FLJ26245	400533	300116249	NR_033985	GUUACAACAUUUCCCGAUU
435638	Plate 1	F04	R-030805-00	N-030805-09	LOC400620	400620	338753422	NR_040020	CUAGUUACUGAGAGGUUAA
435639	Plate 1	F04	R-030805-00	N-030805-10	LOC400620	400620	338753422	NR_040020	CUAAGGAAAGUGACCGAAU
435640	Plate 1	F04	R-030805-00	N-030805-11	LOC400620	400620	338753422	NR_040020	GAUUACAGACUGCAGGGAU
435653	Plate 1	F04	R-030805-00	N-030805-12	LOC400620	400620	338753422	NR_040020	GAACAUGGAGAAACCGCCA
435638	Plate 1	F05	R-030931-00	N-030931-17	MGC57346	401884	224593261	NR_026680	CCCUCGAGUUAGUGGUAAA
435639	Plate 1	F05	R-030931-00	N-030931-18	MGC57346	401884	224593261	NR_026680	GUGCAAAGAGGCUCAGAUU
435640	Plate 1	F05	R-030931-00	N-030931-19	MGC57346	401884	224593261	NR_026680	UCAUAACACUAGGAAGGUA
435653	Plate 1	F05	R-030931-00	N-030931-20	MGC57346	401884	224593261	NR_026680	CGUCUGGAGUCCUGUUAGU
435638	Plate 1	F06	R-031011-00	N-031011-09	LINC00667	339290	213972557	NR_015389	CUUUAGACAGUGAGAUAUA
435639	Plate 1	F06	R-031011-00	N-031011-10	LINC00667	339290	213972557	NR_015389	GAGACGGCUUCCCGGGUUA
435640	Plate 1	F06	R-031011-00	N-031011-11	LINC00667	339290	213972557	NR_015389	AGGCUAGAUUCUCGAAAGA
435653	Plate 1	F06	R-031011-00	N-031011-12	LINC00667	339290	213972557	NR_015389	GGCUUUCCCUGGACGUUUA
435638	Plate 1	F07	R-031065-00	N-031065-13	LOC400655	400655	300796704	NR_034133	UGACUUAGUUCAAGCCCUA
435639	Plate 1	F07	R-031065-00	N-031065-14	LOC400655	400655	300796704	NR_034133	GCCCAUACUACCUGCGAUU
435640	Plate 1	F07	R-031065-00	N-031065-15	LOC400655	400655	300796704	NR_034133	GAAAGCAGGUUUUGGGGUA
435653	Plate 1	F07	R-031065-00	N-031065-16	LOC400655	400655	300796704	NR_034133	GAACUUUCCAGACGCAGAA
435638	Plate 1	F08	R-031081-00	N-031081-09	LOC400684	400684	374253780	NR_046201	GAGCCUCAUGUUAGAGUUU
435639	Plate 1	F08	R-031081-00	N-031081-10	LOC400684	400684	374253780	NR_046201	GCGAUGGAACUGUGGUGGA
435640	Plate 1	F08	R-031081-00	N-031081-11	LOC400684	400684	374253780	NR_046201	GGGCCUGAUUUACGGAACU
435653	Plate 1	F08	R-031081-00	N-031081-12	LOC400684	400684	374253780	NR_046201	GCAGAUAGCCUUGAAACCA
435638	Plate 1	F09	R-031340-00	N-031340-09	FLJ33581	400839	338968882	NR_040102	UCACAUAGCCUGUCCGCAA
435639	Plate 1	F09	R-031340-00	N-031340-10	FLJ33581	400839	338968882	NR_040102	AGAAGAAUUGUCUGCGCUA
435640	Plate 1	F09	R-031340-00	N-031340-11	FLJ33581	400839	338968882	NR_040102	UAACAAGGGAAAUUGGCGA
435653	Plate 1	F09	R-031340-00	N-031340-12	FLJ33581	400839	338968882	NR_040102	CAUGAAGGCUCAGACGAGA
435638	Plate 1	F10	R-031492-00	N-031492-21	LINC00207	388910	257196271	NR_028411	AGAGGAGAAUGGAUGGUUA
435639	Plate 1	F10	R-031492-00	N-031492-22	LINC00207	388910	257196271	NR_028411	GGAUCCAAUCACUGAACCA
435640	Plate 1	F10	R-031492-00	N-031492-23	LINC00207	388910	257196271	NR_028411	GGCGAUGAGUGAACAGCCA
435653	Plate 1	F10	R-031492-00	N-031492-24	LINC00207	388910	257196271	NR_028411	GGUGACCUGGUGAGAGAUU
435638	Plate 1	F11	R-031503-00	N-031503-09	LOC284933	284933	336594671	NR_038917	GGUAACAGCCAGAACUCAA
435639	Plate 1	F11	R-031503-00	N-031503-10	LOC284933	284933	336594671	NR_038917	GGACUGAGACCAACAUGCA
435640	Plate 1	F11	R-031503-00	N-031503-11	LOC284933	284933	336594671	NR_038917	GAGUCAAGACAGUCGGUAG
435653	Plate 1	F11	R-031503-00	N-031503-12	LOC284933	284933	336594671	NR_038917	GGAAGUGACCAGAGCCGGU
435638	Plate 1	G02	R-031635-00	N-031635-09	DKFZp686D0853	401613	300116206	NR_033974	GUAGAGAUGCAGAGUCGAA
435639	Plate 1	G02	R-031635-00	N-031635-10	DKFZp686D0853	401613	300116206	NR_033974	UGAUGAUGGAGGCGCAUUU
435640	Plate 1	G02	R-031635-00	N-031635-11	DKFZp686D0853	401613	300116206	NR_033974	CAGAUAGUCUCCUCGCAGA
435653	Plate 1	G02	R-031635-00	N-031635-12	DKFZp686D0853	401613	300116206	NR_033974	CAUCUUAGGCAAUCCGGUU
435638	Plate 1	G03	R-031665-00	N-031665-05	LOC286442	286442	337298432	NR_038968	GCCAUGGUAUUGACAGAAA
435639	Plate 1	G03	R-031665-00	N-031665-06	LOC286442	286442	337298432	NR_038968	GGUCCACUCAGGAGGUUAA
435640	Plate 1	G03	R-031665-00	N-031665-07	LOC286442	286442	337298432	NR_038968	GGCUUUAUAGGUUGAAUUA
435653	Plate 1	G03	R-031665-00	N-031665-08	LOC286442	286442	337298432	NR_038968	CCAGAUUGUAUGUAGGUCA
435638	Plate 1	G04	R-031746-00	N-031746-14	LINC00086	399668	211904186	NR_024359	CAUAAGAGGGUCACGGAAG
435639	Plate 1	G04	R-031746-00	N-031746-15	LINC00086	399668	211904186	NR_024359	UUUAGAGUCUGGCGAUCAA
435640	Plate 1	G04	R-031746-00	N-031746-16	LINC00086	399668	211904186	NR_024359	AGGAGGAGGAACUGCGUGU
435653	Plate 1	G04	R-031746-00	N-031746-17	LINC00086	399668	211904186	NR_024359	CUCCCUACCAGCAAGGUUA
435638	Plate 1	G05	R-031889-00	N-031889-21	COL18A1-AS1	378832	226958363	NR_027498	GCGAAUGGCUACAGAGGAA
435639	Plate 1	G05	R-031889-00	N-031889-22	COL18A1-AS1	378832	226958363	NR_027498	GAAUAAUGCUCCUGUUGGA
435640	Plate 1	G05	R-031889-00	N-031889-23	COL18A1-AS1	378832	226958363	NR_027498	UCGCAGUGGCUCCCGUUAA
435653	Plate 1	G05	R-031889-00	N-031889-24	COL18A1-AS1	378832	226958363	NR_027498	CCGGUCUGGUCCUGGUAUU
435638	Plate 1	G06	R-031900-00	N-031900-13	MGC21881	389741	168693609	NR_015363	AGUAAAGCAGAGAGGUUAA
435639	Plate 1	G06	R-031900-00	N-031900-14	MGC21881	389741	168693609	NR_015363	UAUGAUAGGUGGUGAAGGU
435640	Plate 1	G06	R-031900-00	N-031900-15	MGC21881	389741	168693609	NR_015363	GCACUUGAAAGCCGUGUGA
435653	Plate 1	G06	R-031900-00	N-031900-16	MGC21881	389741	168693609	NR_015363	GUGGUCAGCAGCAGGCAUU
435638	Plate 1	G07	R-032061-00	N-032061-17	FLJ42289	388182	254939595	NR_028140	UGACUGAGCGAGCGAGCAU
435639	Plate 1	G07	R-032061-00	N-032061-18	FLJ42289	388182	254939595	NR_028140	UGAAAACAGGGUCGGAAAA
435640	Plate 1	G07	R-032061-00	N-032061-19	FLJ42289	388182	254939595	NR_028140	CCGGCCAAAUCGCGGAAUU
435653	Plate 1	G07	R-032061-00	N-032061-20	FLJ42289	388182	254939595	NR_028140	AUUAAGACCUUCAGCGGCU
435638	Plate 1	G08	R-032067-00	N-032067-13	AATK-AS1	388428	224586775	NR_027255	GCGAACGGCUCGUGAGUCA
435639	Plate 1	G08	R-032067-00	N-032067-14	AATK-AS1	388428	224586775	NR_027255	GUAAACAGGCUUGCAGGUA
435640	Plate 1	G08	R-032067-00	N-032067-15	AATK-AS1	388428	224586775	NR_027255	GGAGGAUCAACUACGAAGA
435653	Plate 1	G08	R-032067-00	N-032067-16	AATK-AS1	388428	224586775	NR_027255	AGUGGAACGAGAUCAAGUA
435638	Plate 1	G09	R-032162-00	N-032162-13	MIRLET7BHG	400931	224450999	NR_027033	AGAGCUAGCAUGCCGUUUA
435639	Plate 1	G09	R-032162-00	N-032162-14	MIRLET7BHG	400931	224450999	NR_027033	UCACCUAGCCACCGGGCAU
435640	Plate 1	G09	R-032162-00	N-032162-15	MIRLET7BHG	400931	224450999	NR_027033	GUCACAGGGCUGCGAGUAU
435653	Plate 1	G09	R-032162-00	N-032162-16	MIRLET7BHG	400931	224450999	NR_027033	CUGUAAUAUCUGCGGUGGA
435638	Plate 1	G10	R-032166-00	N-032166-17	LOC400940	400940	223555993	NR_026833	UCACAGACCUGAUUCGAAU
435639	Plate 1	G10	R-032166-00	N-032166-18	LOC400940	400940	223555993	NR_026833	UAAGGGAGGCUGCGGUGAA
435640	Plate 1	G10	R-032166-00	N-032166-19	LOC400940	400940	223555993	NR_026833	ACGCAGAACCCAUUUCGUA
435653	Plate 1	G10	R-032166-00	N-032166-20	LOC400940	400940	223555993	NR_026833	GAGACUUCGCACAACGGAA
435638	Plate 1	G11	R-032223-00	N-032223-17	DKFZP686I15217	401232	223633973	NR_026856	AAGAGAAGAAAUCGUGUAA
435639	Plate 1	G11	R-032223-00	N-032223-18	DKFZP686I15217	401232	223633973	NR_026856	UGGAAAUGUUACCGGGAGU
435640	Plate 1	G11	R-032223-00	N-032223-19	DKFZP686I15217	401232	223633973	NR_026856	AGGGUGGGGUCCAGCGAAA
435653	Plate 1	G11	R-032223-00	N-032223-20	DKFZP686I15217	401232	223633973	NR_026856	GGCCAAUGCACGAAACCGA
435638	Plate 1	H02	R-032268-00	N-032268-09	ATXN8OS	6315	170014694	NR_002717	AGUAGAAGGCAGAAGGGCA
435639	Plate 1	H02	R-032268-00	N-032268-10	ATXN8OS	6315	170014694	NR_002717	CCAAGACUAUUUACGACAA
435640	Plate 1	H02	R-032268-00	N-032268-11	ATXN8OS	6315	170014694	NR_002717	CCAAUAUACUUAGUGGAAU
435653	Plate 1	H02	R-032268-00	N-032268-12	ATXN8OS	6315	170014694	NR_002717	AUGUAUAGGAAGUUGAAGU
435638	Plate 1	H03	R-032368-00	N-032368-13	HLA-F-AS1	285830	224028268	NR_026973	GCUGUGAAGAAGAUAGAAA
435639	Plate 1	H03	R-032368-00	N-032368-14	HLA-F-AS1	285830	224028268	NR_026973	CCACUGCGAGGAAAGCAAA
435640	Plate 1	H03	R-032368-00	N-032368-15	HLA-F-AS1	285830	224028268	NR_026973	AAAUAUCCUUGGAAGAGCA
435653	Plate 1	H03	R-032368-00	N-032368-16	HLA-F-AS1	285830	224028268	NR_026973	CUACGAUGCUUUGGUUGUU
435638	Plate 1	H04	R-032403-00	N-032403-05	MGC39584	441058	335334999	NR_038377	GCAUAGUGAAGAUGAGCGU
435639	Plate 1	H04	R-032403-00	N-032403-06	MGC39584	441058	335334999	NR_038377	UGAUGACAGCAGUCGCAAA
435640	Plate 1	H04	R-032403-00	N-032403-07	MGC39584	441058	335334999	NR_038377	GAACUUGAUUUCACGCCAU
435653	Plate 1	H04	R-032403-00	N-032403-08	MGC39584	441058	335334999	NR_038377	AAUAUGAAGGACCACGAAA
435638	Plate 1	H05	R-032686-00	N-032686-13	LINC00588	26138	223029498	NR_026772	CUCAAGACCUCGCGCUCAA
435639	Plate 1	H05	R-032686-00	N-032686-14	LINC00588	26138	223029498	NR_026772	UACUUAAUGUGUCCGAUAA
435640	Plate 1	H05	R-032686-00	N-032686-15	LINC00588	26138	223029498	NR_026772	UGUAGAGCAACCAAUGUUA
435653	Plate 1	H05	R-032686-00	N-032686-16	LINC00588	26138	223029498	NR_026772	UUUGGAAGCUUAAGCAAUC
435638	Plate 1	H06	R-032690-00	N-032690-05	FLJ11235	54508	237874265	NR_027706	GGGAACCAGCAGCGAGUUA
435639	Plate 1	H06	R-032690-00	N-032690-06	FLJ11235	54508	237874265	NR_027706	GAUCAGCAUAACCGCCAAA
435640	Plate 1	H06	R-032690-00	N-032690-07	FLJ11235	54508	237874265	NR_027706	GAAAUGAACAAUUGGCGAC
435653	Plate 1	H06	R-032690-00	N-032690-08	FLJ11235	54508	237874265	NR_027706	UGUAGGAAGCCUCGGCCUU
435638	Plate 1	H07	R-032897-00	N-032897-09	FLJ31306	379025	262072983	NR_029435	CAUGUUAAGUUGAGCGUGA
435639	Plate 1	H07	R-032897-00	N-032897-10	FLJ31306	379025	262072983	NR_029435	GCGAGAAGGGAACGGAGUU
435640	Plate 1	H07	R-032897-00	N-032897-11	FLJ31306	379025	262072983	NR_029435	UCAAGAAAGAUGAACGUGU
435653	Plate 1	H07	R-032897-00	N-032897-12	FLJ31306	379025	262072983	NR_029435	AGACCUGAAGUUUGAACGA
435638	Plate 1	H08	R-033099-00	N-033099-09	MIR137HG	400765	373938430	NR_046105	GGACCUAUUUAGUCAAUUU
435639	Plate 1	H08	R-033099-00	N-033099-10	MIR137HG	400765	373938430	NR_046105	UAAGUACCAUGGAUUGAAA
435640	Plate 1	H08	R-033099-00	N-033099-11	MIR137HG	400765	373938430	NR_046105	AUAACUAGGUUUAGAUGAG
435653	Plate 1	H08	R-033099-00	N-033099-12	MIR137HG	400765	373938430	NR_046105	AGAUCGAUUUGAUUGCAUU
435638	Plate 1	H09	R-033109-00	N-033109-09	FLJ43879	401039	301069412	NR_034162	GGAUAGACGUCAACCGUGU
435639	Plate 1	H09	R-033109-00	N-033109-10	FLJ43879	401039	301069412	NR_034162	ACAGAUGGUGGGUCACUAA
435640	Plate 1	H09	R-033109-00	N-033109-11	FLJ43879	401039	301069412	NR_034162	AGGCACACCUAAGGAGUCA
435653	Plate 1	H09	R-033109-00	N-033109-12	FLJ43879	401039	301069412	NR_034162	ACUCAAGGUGUGCGCAUCA
435638	Plate 1	H10	R-033185-00	N-033185-05	THAP7-AS1	439931	224451065	NR_027052	GCUAAUUUGCAAUACGGAA
435639	Plate 1	H10	R-033185-00	N-033185-06	THAP7-AS1	439931	224451065	NR_027052	AGGAAUCUCUCAAAGUACA
435640	Plate 1	H10	R-033185-00	N-033185-07	THAP7-AS1	439931	224451065	NR_027052	UAGCUAGCUGGGUUAGUAA
435653	Plate 1	H10	R-033185-00	N-033185-08	THAP7-AS1	439931	224451065	NR_027052	GGGACGCUUGCACGAAAGA
435638	Plate 1	H11	R-033199-00	N-033199-13	CELF2-AS2	439950	373938436	NR_046108	GCUCAAAGAGGCUGUCAAA
435639	Plate 1	H11	R-033199-00	N-033199-14	CELF2-AS2	439950	373938436	NR_046108	GAAAUGAGCUUAAGUCAAC
435640	Plate 1	H11	R-033199-00	N-033199-15	CELF2-AS2	439950	373938436	NR_046108	CGUCACCAAUUCAACAUUU
435653	Plate 1	H11	R-033199-00	N-033199-16	CELF2-AS2	439950	373938436	NR_046108	AAGUGUAAGGAUUCGUGAA
435652	Plate 2	A02	R-033230-00	N-033230-17	LOC439994	439994	261598991	NR_029408	GAGCAGAGCUAGCCGAGUA
435651	Plate 2	A02	R-033230-00	N-033230-18	LOC439994	439994	261598991	NR_029408	ACAGAUAGGAUUACACUAA
435650	Plate 2	A02	R-033230-00	N-033230-19	LOC439994	439994	261598991	NR_029408	AGAGUUGGCUUCAGCGGAA
435649	Plate 2	A02	R-033230-00	N-033230-20	LOC439994	439994	261598991	NR_029408	CCUCCAUCCGUGCGCUUUA
435652	Plate 2	A03	R-033319-00	N-033319-13	FLJ31485	440119	299782539	NR_033834	GGGUGGAGUGUGCGGACAU
435651	Plate 2	A03	R-033319-00	N-033319-14	FLJ31485	440119	299782539	NR_033834	AGGAUAGGAAAGAUCGUUU
435650	Plate 2	A03	R-033319-00	N-033319-15	FLJ31485	440119	299782539	NR_033834	UAUGUGAUUUGGCGAGUGA
435649	Plate 2	A03	R-033319-00	N-033319-16	FLJ31485	440119	299782539	NR_033834	CCACGUGUUCCCAGUUCAA
435652	Plate 2	A04	R-033354-00	N-033354-05	LOC440173	440173	226423898	NR_027471	GCUGUAGACCGGAGCUUAU
435651	Plate 2	A04	R-033354-00	N-033354-06	LOC440173	440173	226423898	NR_027471	CAUCCAUGAUCUUGGCCGA
435650	Plate 2	A04	R-033354-00	N-033354-07	LOC440173	440173	226423898	NR_027471	AGUCCAACCAGGAUGGCGA
435649	Plate 2	A04	R-033354-00	N-033354-08	LOC440173	440173	226423898	NR_027471	GGGUCUUAUUUUACGUCAA
435652	Plate 2	A05	R-033462-00	N-033462-09	LOC440356	440356	211938444	NR_024370	GAUACCACCAGGAAUGAAA
435651	Plate 2	A05	R-033462-00	N-033462-10	LOC440356	440356	211938444	NR_024370	GUACCUGCAGCAAGGCAUA
435650	Plate 2	A05	R-033462-00	N-033462-11	LOC440356	440356	211938444	NR_024370	CACAAGACCAAGCGACUCA
435649	Plate 2	A05	R-033462-00	N-033462-12	LOC440356	440356	211938444	NR_024370	ACUUGAACCCUGUGCCCAU
435652	Plate 2	A06	R-033635-00	N-033635-05	FLJ31662	440594	300069047	NR_033966	CUUGGGAUGUUAAAGGUAU
435651	Plate 2	A06	R-033635-00	N-033635-06	FLJ31662	440594	300069047	NR_033966	GUAGAUCCACUGACAAUUU
435650	Plate 2	A06	R-033635-00	N-033635-07	FLJ31662	440594	300069047	NR_033966	CAAUAAGGUCUAGGCUGAA
435649	Plate 2	A06	R-033635-00	N-033635-08	FLJ31662	440594	300069047	NR_033966	AUUCGUGCCUGGUUCCAAA
435652	Plate 2	A07	R-033641-00	N-033641-05	LOC440600	440600	305682554	NR_036595	GCCUCUACUUGCUGAGAAA
435651	Plate 2	A07	R-033641-00	N-033641-06	LOC440600	440600	305682554	NR_036595	AGGCAGGCUCACAGCGAUA
435650	Plate 2	A07	R-033641-00	N-033641-07	LOC440600	440600	305682554	NR_036595	AGACAGGCACACAGGUGAU
435649	Plate 2	A07	R-033641-00	N-033641-08	LOC440600	440600	305682554	NR_036595	UGACUGUGGCACUUUAUUA
435652	Plate 2	A08	R-033766-00	N-033766-05	MIAT	440823	288683284	NR_033321	GGGCGUUAGUUGUCGGGUU
435651	Plate 2	A08	R-033766-00	N-033766-06	MIAT	440823	288683284	NR_033321	CCUCAGUGGUAGAAUGCGA
435650	Plate 2	A08	R-033766-00	N-033766-07	MIAT	440823	288683284	NR_033321	UUUCAUGGCCUCCGUAGUA
435649	Plate 2	A08	R-033766-00	N-033766-08	MIAT	440823	288683284	NR_033321	CAGUGAGGAUUCCCGUCAA
435652	Plate 2	A09	R-033977-00	N-033977-25	C5orf56	441108	345842500	NR_045116	CCGAUGUCGUUGAGGAAAA
435651	Plate 2	A09	R-033977-00	N-033977-26	C5orf56	441108	345842500	NR_045116	AGGAUGGCCAGCAGAGAAA
435650	Plate 2	A09	R-033977-00	N-033977-27	C5orf56	441108	345842500	NR_045116	CCAGUACCAGGAAAGGAUA
435649	Plate 2	A09	R-033977-00	N-033977-28	C5orf56	441108	345842500	NR_045116	CUUACUCUUUGCACAAUUA
435652	Plate 2	A10	R-034026-00	N-034026-13	FLJ46906	441172	299829232	NR_033896	UGGACAGAAGUGCGGGCAA
435651	Plate 2	A10	R-034026-00	N-034026-14	FLJ46906	441172	299829232	NR_033896	AUAAACAUCAGGAACGGUA
435650	Plate 2	A10	R-034026-00	N-034026-15	FLJ46906	441172	299829232	NR_033896	UAGUUUUGCUUGUCGGUAA
435649	Plate 2	A10	R-034026-00	N-034026-16	FLJ46906	441172	299829232	NR_033896	GUUGGAGGAAGCCGGACAA
435652	Plate 2	A11	R-034050-00	N-034050-13	LOC441204	441204	354459371	NR_015364	GGACUACCCCUGAGAUUUA
435651	Plate 2	A11	R-034050-00	N-034050-14	LOC441204	441204	354459371	NR_015364	UGAGAUGCUCCUCGUGAAU
435650	Plate 2	A11	R-034050-00	N-034050-15	LOC441204	441204	354459371	NR_015364	GUAUAAGGGAGCUUGAUUC
435649	Plate 2	A11	R-034050-00	N-034050-16	LOC441204	441204	354459371	NR_015364	GGACACUGGUAUUAUAUUG
435652	Plate 2	B02	R-034159-00	N-034159-21	FLJ39080	441355	299782592	NR_033830	GAUGUGUUAAUGAUGGUAA
435651	Plate 2	B02	R-034159-00	N-034159-22	FLJ39080	441355	299782592	NR_033830	GCUUAUAAUUGCUUGUUUG
435650	Plate 2	B02	R-034159-00	N-034159-23	FLJ39080	441355	299782592	NR_033830	GAGGGAUGGAAGUUAUUAU
435649	Plate 2	B02	R-034159-00	N-034159-24	FLJ39080	441355	299782592	NR_033830	AAACAAGAAGAUCGGGACU
435652	Plate 2	B03	R-034170-00	N-034170-17	FLJ46284	441369	373938453	NR_046114	GGUCAAACUGCAUUAAGUA
435651	Plate 2	B03	R-034170-00	N-034170-18	FLJ46284	441369	373938453	NR_046114	CCAUAUCCUUACUGAAUUU
435650	Plate 2	B03	R-034170-00	N-034170-19	FLJ46284	441369	373938453	NR_046114	CAACUAACUUGCAACGAGA
435649	Plate 2	B03	R-034170-00	N-034170-20	FLJ46284	441369	373938453	NR_046114	ACAUUUAGAAGGUACCUAU
435652	Plate 2	B04	R-034186-00	N-034186-09	FLJ35282	441389	337298624	NR_038977	GAAGGGAACUCACAUGCUA
435651	Plate 2	B04	R-034186-00	N-034186-10	FLJ35282	441389	337298624	NR_038977	CUACUACAGCUUUCGGAAU
435650	Plate 2	B04	R-034186-00	N-034186-11	FLJ35282	441389	337298624	NR_038977	CGGAGGGCAUGAUACAUUU
435649	Plate 2	B04	R-034186-00	N-034186-12	FLJ35282	441389	337298624	NR_038977	ACCAGCAUGUUAUGAAGAA
435652	Plate 2	B05	R-034744-00	N-034744-05	LOC442497	442497	300069007	NR_033960	CAGCAGAGCUAGUGCAUGA
435651	Plate 2	B05	R-034744-00	N-034744-06	LOC442497	442497	300069007	NR_033960	GCAAUGCACUCUCCAGAAA
435650	Plate 2	B05	R-034744-00	N-034744-07	LOC442497	442497	300069007	NR_033960	CCAAAGACCCACCCGAUUU
435649	Plate 2	B05	R-034744-00	N-034744-08	LOC442497	442497	300069007	NR_033960	CCACUAAGCCCUGCUAUAA
435652	Plate 2	B06	R-034974-00	N-034974-09	LRRC37A5P	652972	300796668	NR_034087	CGUAAAGACAAGUGCAUGA
435651	Plate 2	B06	R-034974-00	N-034974-10	LRRC37A5P	652972	300796668	NR_034087	AGGCAAGGGGAUAGGCAAA
435650	Plate 2	B06	R-034974-00	N-034974-11	LRRC37A5P	652972	300796668	NR_034087	CAGUACUUGCUUAUAGAUU
435649	Plate 2	B06	R-034974-00	N-034974-12	LRRC37A5P	652972	300796668	NR_034087	UAGCCAGUGAUUAAGGAAU
435652	Plate 2	B07	R-035173-00	N-035173-05	FAM138F	641702	223555936	NR_026820	GCAGGAGGGCUAAGCGUGA
435651	Plate 2	B07	R-035173-00	N-035173-06	FAM138F	641702	223555936	NR_026820	CCACCAAAUUCUUGUCGGA
435650	Plate 2	B07	R-035173-00	N-035173-07	FAM138F	641702	223555936	NR_026820	GAAUUGAGAUUAUGUACGU
435649	Plate 2	B07	R-035173-00	N-035173-08	FAM138F	641702	223555936	NR_026820	GCAUUUAUGGCUUCGUGAA
435652	Plate 2	B08	R-035483-00	N-035483-13	LOC642361	642361	261598990	NR_029407	GAGCAGAGCUAGCCGAGUA
435651	Plate 2	B08	R-035483-00	N-035483-14	LOC642361	642361	261598990	NR_029407	AGAGUUGGCUUCAGCGGAA
435650	Plate 2	B08	R-035483-00	N-035483-15	LOC642361	642361	261598990	NR_029407	UGGCUAAAAUAAACUGCUA
435649	Plate 2	B08	R-035483-00	N-035483-16	LOC642361	642361	261598990	NR_029407	CCUCCAUCCGUGCGCUUUA
435652	Plate 2	B09	R-035485-00	N-035485-17	LOC642366	642366	374429566	NR_046243	GCAGCGUGCGGAAACGAUA
435651	Plate 2	B09	R-035485-00	N-035485-18	LOC642366	642366	374429566	NR_046243	GUUUAGCUUUAGCGCCAAA
435650	Plate 2	B09	R-035485-00	N-035485-19	LOC642366	642366	374429566	NR_046243	CCUGAUAACACACGUGAUC
435649	Plate 2	B09	R-035485-00	N-035485-20	LOC642366	642366	374429566	NR_046243	UGGCCUCGGUUGCCCGUAA
435652	Plate 2	B10	R-035498-00	N-035498-17	ADARB2-AS1	642394	291045312	NR_033387	GGACUGAGCCGGAUGACAU
435651	Plate 2	B10	R-035498-00	N-035498-18	ADARB2-AS1	642394	291045312	NR_033387	CCUCAAUAUUUAUGAAGGU
435650	Plate 2	B10	R-035498-00	N-035498-19	ADARB2-AS1	642394	291045312	NR_033387	CAACCAGAGCUCAGCAAAC
435649	Plate 2	B10	R-035498-00	N-035498-20	ADARB2-AS1	642394	291045312	NR_033387	CCACAGCUGUCGAGGAUGC
435652	Plate 2	B11	R-035516-00	N-035516-17	LOC642426	642426	373938428	NR_046104	AAGAGAGCUUUGAGCGCAA
435651	Plate 2	B11	R-035516-00	N-035516-18	LOC642426	642426	373938428	NR_046104	UAGGAAUACUGCUCGUAAA
435650	Plate 2	B11	R-035516-00	N-035516-19	LOC642426	642426	373938428	NR_046104	GAGUGUGGAAAGUGCCGAA
435649	Plate 2	B11	R-035516-00	N-035516-20	LOC642426	642426	373938428	NR_046104	UCUGGGAGGGCACGGAUAA
435652	Plate 2	C02	R-035745-00	N-035745-05	LINC00535	642924	299782593	NR_033858	CCAGGAGGGAGACGUGAAA
435651	Plate 2	C02	R-035745-00	N-035745-06	LINC00535	642924	299782593	NR_033858	AUUUAGUUAGGGACAGAAA
435650	Plate 2	C02	R-035745-00	N-035745-07	LINC00535	642924	299782593	NR_033858	UUAGACACUGGGAGUAAUA
435649	Plate 2	C02	R-035745-00	N-035745-08	LINC00535	642924	299782593	NR_033858	GAGUUAGGGUUGCCAAUAC
435652	Plate 2	C03	R-035877-00	N-035877-09	FLJ40292	643210	210147596	NR_024341	GGAACAGGCCAGUCAGUUU
435651	Plate 2	C03	R-035877-00	N-035877-10	FLJ40292	643210	210147596	NR_024341	GGAGGACUGUGUAGACAAA
435650	Plate 2	C03	R-035877-00	N-035877-11	FLJ40292	643210	210147596	NR_024341	GCUCGAUUAUUGCGUCUUA
435649	Plate 2	C03	R-035877-00	N-035877-12	FLJ40292	643210	210147596	NR_024341	CCACGUUUCCGGUGCACAU
435652	Plate 2	C04	R-036067-00	N-036067-13	LOC643623	643623	336594400	NR_038906	GUGAGGACCUAGACAUAUU
435651	Plate 2	C04	R-036067-00	N-036067-14	LOC643623	643623	336594400	NR_038906	GGGGUGACCAAUUGAGAAA
435650	Plate 2	C04	R-036067-00	N-036067-15	LOC643623	643623	336594400	NR_038906	GCUAAGAAGGAAUCGUGAA
435649	Plate 2	C04	R-036067-00	N-036067-16	LOC643623	643623	336594400	NR_038906	GGAACUGGCCCAAGCCGAA
435652	Plate 2	C05	R-036351-00	N-036351-05	LINC00622	644242	303304952	NR_036540	UUGCGUAGUUGUAAGUGUA
435651	Plate 2	C05	R-036351-00	N-036351-06	LINC00622	644242	303304952	NR_036540	AAGUGAUAGUGCUAGGUCA
435650	Plate 2	C05	R-036351-00	N-036351-07	LINC00622	644242	303304952	NR_036540	CCAUAAACACUUGAAACGA
435649	Plate 2	C05	R-036351-00	N-036351-08	LINC00622	644242	303304952	NR_036540	CCAUCAACAAUGCGUGAGU
435652	Plate 2	C06	R-036355-00	N-036355-13	LOC644248	644248	355390309	NR_045481	GGAGAAGGGAAUAUCAGAA
435651	Plate 2	C06	R-036355-00	N-036355-14	LOC644248	644248	355390309	NR_045481	CCAAGAAAUACACGCAACU
435650	Plate 2	C06	R-036355-00	N-036355-15	LOC644248	644248	355390309	NR_045481	GAUUCGGAAGAUUAGUUAA
435649	Plate 2	C06	R-036355-00	N-036355-16	LOC644248	644248	355390309	NR_045481	UCUCACUUAGUAUGGGUAA
435652	Plate 2	C07	R-036538-00	N-036538-09	LINC00087	644596	213688371	NR_024493	GCUGAUUGCAUGUGUGAUA
435651	Plate 2	C07	R-036538-00	N-036538-10	LINC00087	644596	213688371	NR_024493	CUGUGGGACAAGAGUGAUA
435650	Plate 2	C07	R-036538-00	N-036538-11	LINC00087	644596	213688371	NR_024493	GGGAGAAAUGUGUGUCGGA
435649	Plate 2	C07	R-036538-00	N-036538-12	LINC00087	644596	213688371	NR_024493	UACAAUUGGGCUCCAGAAA
435652	Plate 2	C08	R-036567-00	N-036567-05	LOC644656	644656	303304951	NR_036539	AUUUAAAAGUUGAAGGCGU
435651	Plate 2	C08	R-036567-00	N-036567-06	LOC644656	644656	303304951	NR_036539	CUUUGUGGUUUCACGUAAU
435650	Plate 2	C08	R-036567-00	N-036567-07	LOC644656	644656	303304951	NR_036539	AGGCCCUAACCAACGGAUA
435649	Plate 2	C08	R-036567-00	N-036567-08	LOC644656	644656	303304951	NR_036539	CUUGCAUUUCAGACGAUUA
435652	Plate 2	C09	R-036670-00	N-036670-05	FLJ33630	644873	168693606	NR_015360	GUGGAGAGCUGAUGCGGUA
435651	Plate 2	C09	R-036670-00	N-036670-06	FLJ33630	644873	168693606	NR_015360	AGAUAUUGGAAGGGAACGA
435650	Plate 2	C09	R-036670-00	N-036670-07	FLJ33630	644873	168693606	NR_015360	GCGAGGUGCAAGCGGUCUU
435649	Plate 2	C09	R-036670-00	N-036670-08	FLJ33630	644873	168693606	NR_015360	GUGCAGUUGAGUCGCUAUU
435652	Plate 2	C10	R-036731-00	N-036731-16	THRB-AS1	644990	374429574	NR_046244	GAGCACUCAUGUUGAACUA
435651	Plate 2	C10	R-036731-00	N-036731-17	THRB-AS1	644990	374429574	NR_046244	AGUAAUUGGUGCUCCCUUA
435650	Plate 2	C10	R-036731-00	N-036731-18	THRB-AS1	644990	374429574	NR_046244	GGAACUAGUAAGCCACAAU
435649	Plate 2	C10	R-036731-00	N-036731-19	THRB-AS1	644990	374429574	NR_046244	CUCUAUCACAGCAUAAAUA
435652	Plate 2	C11	R-036845-00	N-036845-21	LINC00693	645206	336285480	NR_038840	GGGAAUUAUAAACGAGAAA
435651	Plate 2	C11	R-036845-00	N-036845-22	LINC00693	645206	336285480	NR_038840	AGUACUGAUCUGUAGGUUA
435650	Plate 2	C11	R-036845-00	N-036845-23	LINC00693	645206	336285480	NR_038840	AGACGAGACCCAACGGCGA
435649	Plate 2	C11	R-036845-00	N-036845-24	LINC00693	645206	336285480	NR_038840	GCUACUGAAGCGAUCUCAA
435652	Plate 2	D02	R-036866-00	N-036866-17	LOC645249	645249	336285466	NR_038835	CAACAUACAACUCGACAGA
435651	Plate 2	D02	R-036866-00	N-036866-18	LOC645249	645249	336285466	NR_038835	AGGGUUACACUGACAGAUA
435650	Plate 2	D02	R-036866-00	N-036866-19	LOC645249	645249	336285466	NR_038835	GAGGAGAUCUUUAUGGCGA
435649	Plate 2	D02	R-036866-00	N-036866-20	LOC645249	645249	336285466	NR_038835	CCAAAGCUCUGCAGGUCGA
435652	Plate 2	D03	R-036952-00	N-036952-05	FUT8-AS1	645431	210147561	NR_024334	UUACGGUGGGAGAGCGAAA
435651	Plate 2	D03	R-036952-00	N-036952-06	FUT8-AS1	645431	210147561	NR_024334	GUUUAUUUAGUACGGGAAA
435650	Plate 2	D03	R-036952-00	N-036952-07	FUT8-AS1	645431	210147561	NR_024334	GCAGAGCAGUGGACCGAAG
435649	Plate 2	D03	R-036952-00	N-036952-08	FUT8-AS1	645431	210147561	NR_024334	CAAAGUAGUCGCGGGACGA
435652	Plate 2	D04	R-036954-00	N-036954-17	LOC645434	645434	299890818	NR_033919	CAGCAAGAGCACUGUAGUA
435651	Plate 2	D04	R-036954-00	N-036954-18	LOC645434	645434	299890818	NR_033919	CCACUUCAUUCUACGCAUA
435650	Plate 2	D04	R-036954-00	N-036954-19	LOC645434	645434	299890818	NR_033919	CACAAUUGCAAUACAUCUA
435649	Plate 2	D04	R-036954-00	N-036954-20	LOC645434	645434	299890818	NR_033919	CAAAAUGGGUCUUACACGA
435652	Plate 2	D05	R-037031-00	N-037031-05	LHFPL3-AS1	645591	300796987	NR_034141	AGGCUUGGGUCAGGAAGAA
435651	Plate 2	D05	R-037031-00	N-037031-06	LHFPL3-AS1	645591	300796987	NR_034141	UGGCAUAAUUGUGGAGUAG
435650	Plate 2	D05	R-037031-00	N-037031-07	LHFPL3-AS1	645591	300796987	NR_034141	UGGAUGAGGACACAUUAAA
435649	Plate 2	D05	R-037031-00	N-037031-08	LHFPL3-AS1	645591	300796987	NR_034141	UGAAGUCAUGGGAAGGCAA
435652	Plate 2	D06	R-037055-00	N-037055-05	FLJ42627	645644	213688368	NR_024492	GCGUCAUACUAGGCGACAA
435651	Plate 2	D06	R-037055-00	N-037055-06	FLJ42627	645644	213688368	NR_024492	GUGAACGAACACCGAUAUU
435650	Plate 2	D06	R-037055-00	N-037055-07	FLJ42627	645644	213688368	NR_024492	UGCAAAGCUAGGUCGGCAA
435649	Plate 2	D06	R-037055-00	N-037055-08	FLJ42627	645644	213688368	NR_024492	GAUGGUGGUUUCCGAUACA
435652	Plate 2	D07	R-037362-00	N-037362-13	LINC00607	646324	312922388	NR_037195	CAGAGUAAGAUGCGGAUAA
435651	Plate 2	D07	R-037362-00	N-037362-14	LINC00607	646324	312922388	NR_037195	AGGAAAGAGUAUUUAACGA
435650	Plate 2	D07	R-037362-00	N-037362-15	LINC00607	646324	312922388	NR_037195	CAGCAGUGCCUUCGGACUU
435649	Plate 2	D07	R-037362-00	N-037362-16	LINC00607	646324	312922388	NR_037195	GUAUUAACUGAGCACGCUA
435652	Plate 2	D08	R-037365-00	N-037365-21	LOC646329	646329	300796423	NR_034120	AGAAAGUACUAUCGAUACA
435651	Plate 2	D08	R-037365-00	N-037365-22	LOC646329	646329	300796423	NR_034120	AGAAAGAGUCAUUACGUUU
435650	Plate 2	D08	R-037365-00	N-037365-23	LOC646329	646329	300796423	NR_034120	CCUAAGCAGAGGUCGCUAA
435649	Plate 2	D08	R-037365-00	N-037365-24	LOC646329	646329	300796423	NR_034120	GCGGAAGCAUGACGGUACA
435652	Plate 2	D09	R-037504-00	N-037504-17	C3orf65	646600	224809462	NR_027317	GAUCCAAUGGUCAAGGUAA
435651	Plate 2	D09	R-037504-00	N-037504-18	C3orf65	646600	224809462	NR_027317	CUGGUUAAGGAGAGUGUAU
435650	Plate 2	D09	R-037504-00	N-037504-19	C3orf65	646600	224809462	NR_027317	AGUCUUGGGAUGCGGAGAA
435649	Plate 2	D09	R-037504-00	N-037504-20	C3orf65	646600	224809462	NR_027317	GAGCGAGCUUUGAAACGAU
435652	Plate 2	D10	R-037517-00	N-037517-21	LOC646626	646626	356460919	NR_045484	GGGUCAAACCGUAGCGCUU
435651	Plate 2	D10	R-037517-00	N-037517-22	LOC646626	646626	356460919	NR_045484	UCGUAGAGGCUCAGGCGCA
435650	Plate 2	D10	R-037517-00	N-037517-23	LOC646626	646626	356460919	NR_045484	ACUGAUGAAGAGACGACUA
435649	Plate 2	D10	R-037517-00	N-037517-24	LOC646626	646626	356460919	NR_045484	GGUAUUUGAAGCUACGAGA
435652	Plate 2	D11	R-037586-00	N-037586-17	LOC646762	646762	210147393	NR_024278	GGGAAUAACUAGUGCAAGC
435651	Plate 2	D11	R-037586-00	N-037586-18	LOC646762	646762	210147393	NR_024278	GCGCAGAACCCAUCACUAC
435650	Plate 2	D11	R-037586-00	N-037586-19	LOC646762	646762	210147393	NR_024278	GGCCUGAGUGGAUUGGCAA
435649	Plate 2	D11	R-037586-00	N-037586-20	LOC646762	646762	210147393	NR_024278	GAGGAGAAUGAUGGGCGUA
435652	Plate 2	E02	R-037749-00	N-037749-05	CT64	647107	300068990	NR_033945	AGUCAGAAGCGGUGCAAAA
435651	Plate 2	E02	R-037749-00	N-037749-06	CT64	647107	300068990	NR_033945	CUACAGACAAACUACAAUA
435650	Plate 2	E02	R-037749-00	N-037749-07	CT64	647107	300068990	NR_033945	CUAUUUACAGGUACGGCAA
435649	Plate 2	E02	R-037749-00	N-037749-08	CT64	647107	300068990	NR_033945	GCUCAAAUACUCCAGCACA
435652	Plate 2	E03	R-038095-00	N-038095-17	LINC00657	647979	226246632	NR_027451	CUGUGUAUAUAGCGGACAA
435651	Plate 2	E03	R-038095-00	N-038095-18	LINC00657	647979	226246632	NR_027451	CAUCUAAGCUUUACGAAUG
435650	Plate 2	E03	R-038095-00	N-038095-19	LINC00657	647979	226246632	NR_027451	AGUGCACAAUGUAGGUUAA
435649	Plate 2	E03	R-038095-00	N-038095-20	LINC00657	647979	226246632	NR_027451	CGACCCAAGCCUCGACGAA
435652	Plate 2	E04	R-038296-00	N-038296-17	LOC648691	648691	225903433	NR_027426	CAACGGAAGAGCUAAGAAU
435651	Plate 2	E04	R-038296-00	N-038296-18	LOC648691	648691	225903433	NR_027426	AGAGAUUGUGCAAGGGUAU
435650	Plate 2	E04	R-038296-00	N-038296-19	LOC648691	648691	225903433	NR_027426	CUAAUUAUACAGAGAAGAC
435649	Plate 2	E04	R-038296-00	N-038296-20	LOC648691	648691	225903433	NR_027426	GGGGUCAUGCUCUGAGUUA
435652	Plate 2	E05	R-038429-00	N-038429-17	LOC649133	649133	336285456	NR_038829	GAUAAUAUGCAGGGAGUUA
435651	Plate 2	E05	R-038429-00	N-038429-18	LOC649133	649133	336285456	NR_038829	GCACAAACUCCAGCCGAAA
435650	Plate 2	E05	R-038429-00	N-038429-19	LOC649133	649133	336285456	NR_038829	GGUUAAUUACCUCGCCUAA
435649	Plate 2	E05	R-038429-00	N-038429-20	LOC649133	649133	336285456	NR_038829	AAACUGAGCCUGAGACCGA
435652	Plate 2	E06	R-038541-00	N-038541-13	DLGAP1-AS1	649446	197209866	NR_024101	UCUGAGAGCCAGCGAACUU
435651	Plate 2	E06	R-038541-00	N-038541-14	DLGAP1-AS1	649446	197209866	NR_024101	CUACCAAGCCGGAGGACUG
435650	Plate 2	E06	R-038541-00	N-038541-15	DLGAP1-AS1	649446	197209866	NR_024101	GUGUGAUAAAUGCUUGUUA
435649	Plate 2	E06	R-038541-00	N-038541-16	DLGAP1-AS1	649446	197209866	NR_024101	GGGAGGCACCUGUGACACU
435652	Plate 2	E07	R-038889-00	N-038889-09	GAS6-AS1	650669	386642900	NR_044995	CCGCUACGAUGUUUGGUUA
435651	Plate 2	E07	R-038889-00	N-038889-10	GAS6-AS1	650669	386642900	NR_044995	CCUUCGGAGUUACGAGGAA
435650	Plate 2	E07	R-038889-00	N-038889-11	GAS6-AS1	650669	386642900	NR_044995	GGCAGGAGGGAGUCAGACA
435649	Plate 2	E07	R-038889-00	N-038889-12	GAS6-AS1	650669	386642900	NR_044995	GAGACGUCGAUGUGGUCAU
435652	Plate 2	E08	R-039996-00	N-039996-21	MLLT4-AS1	653483	242117978	NR_027906	ACAUAGAAGGCUCGAAAUU
435651	Plate 2	E08	R-039996-00	N-039996-22	MLLT4-AS1	653483	242117978	NR_027906	GGGCGGUGCUAGGUCUAAA
435650	Plate 2	E08	R-039996-00	N-039996-23	MLLT4-AS1	653483	242117978	NR_027906	CCUAGAACAAUAAAAGGUA
435649	Plate 2	E08	R-039996-00	N-039996-24	MLLT4-AS1	653483	242117978	NR_027906	CAGAGUUAAUAAACGUCGA
435652	Plate 2	E09	R-180646-00	N-180646-16	LOC728730	728730	323510671	NR_037875	AACUGAAGAUCUAACGAAA
435651	Plate 2	E09	R-180646-00	N-180646-17	LOC728730	728730	323510671	NR_037875	GUGGUUGAUCAUACUGUAA
435650	Plate 2	E09	R-180646-00	N-180646-18	LOC728730	728730	323510671	NR_037875	CUGAAAACGUAUCCUAGUA
435649	Plate 2	E09	R-180646-00	N-180646-19	LOC728730	728730	323510671	NR_037875	CUAGCUGACUGAAUUAAUU
435652	Plate 2	E10	R-180689-00	N-180689-13	LOC728431	728431	336391163	NR_038842	AAGGAGACACUUCGGGAGA
435651	Plate 2	E10	R-180689-00	N-180689-14	LOC728431	728431	336391163	NR_038842	GCAAUGACUCGGCGGAAUG
435650	Plate 2	E10	R-180689-00	N-180689-15	LOC728431	728431	336391163	NR_038842	AGGUGCGCAUCGAGUGAAU
435649	Plate 2	E10	R-180689-00	N-180689-16	LOC728431	728431	336391163	NR_038842	CAUGUAACUUUCAUACUCA
435652	Plate 2	E11	R-180714-00	N-180714-09	TDRG1	732253	193804930	NR_024015	GGUCAAGAUUCGUCUGGUU
435651	Plate 2	E11	R-180714-00	N-180714-10	TDRG1	732253	193804930	NR_024015	GAGGGAAUGUCCUGCGGGA
435650	Plate 2	E11	R-180714-00	N-180714-11	TDRG1	732253	193804930	NR_024015	AAACUUGGCUCCUCACGUA
435649	Plate 2	E11	R-180714-00	N-180714-12	TDRG1	732253	193804930	NR_024015	GCUAGAGAACGGAGCGCAC
435652	Plate 2	F02	R-180743-00	N-180743-17	LOC728752	728752	302393541	NR_036504	GCAAAGGGCAGGUGUUAUU
435651	Plate 2	F02	R-180743-00	N-180743-18	LOC728752	728752	302393541	NR_036504	GAAAGAGAGGAGUCUGAAA
435650	Plate 2	F02	R-180743-00	N-180743-19	LOC728752	728752	302393541	NR_036504	CUGUGUGCUUUGUGAUAAA
435649	Plate 2	F02	R-180743-00	N-180743-20	LOC728752	728752	302393541	NR_036504	GUAUCAAGGCCGGACAAGA
435652	Plate 2	F03	R-180794-00	N-180794-09	FLJ37453	729614	210147395	NR_024279	CGGAGUAGAAUGAGACGUU
435651	Plate 2	F03	R-180794-00	N-180794-10	FLJ37453	729614	210147395	NR_024279	GAGUGGGCUCAGUACGUUA
435650	Plate 2	F03	R-180794-00	N-180794-11	FLJ37453	729614	210147395	NR_024279	GUAGCAAACCCGUGCGCGU
435649	Plate 2	F03	R-180794-00	N-180794-12	FLJ37453	729614	210147395	NR_024279	GGAAGACAAGCCAGCGCGA
435652	Plate 2	F04	R-180901-00	N-180901-13	LOC732275	732275	212276062	NR_024406	GAGUGAAGGUUGCUAAUCA
435651	Plate 2	F04	R-180901-00	N-180901-14	LOC732275	732275	212276062	NR_024406	GAGGCCAAUGAAUGGGAAA
435650	Plate 2	F04	R-180901-00	N-180901-15	LOC732275	732275	212276062	NR_024406	GUGAGUGGCAUUCGGGUGA
435649	Plate 2	F04	R-180901-00	N-180901-16	LOC732275	732275	212276062	NR_024406	GUUAGUGGCGUCUGUGUGA
435652	Plate 2	F05	R-180961-00	N-180961-13	FLJ30403	729975	301069389	NR_034159	GCAUCAACUGUCUGGGCUA
435651	Plate 2	F05	R-180961-00	N-180961-14	FLJ30403	729975	301069389	NR_034159	CACACUUGAUAACGGAAUU
435650	Plate 2	F05	R-180961-00	N-180961-15	FLJ30403	729975	301069389	NR_034159	AAUCAUUAAGAACGAGCAU
435649	Plate 2	F05	R-180961-00	N-180961-16	FLJ30403	729975	301069389	NR_034159	CCUUUGUGGUAAAUAGUGU
435652	Plate 2	F06	R-181012-00	N-181012-13	LOC727982	727982	300796724	NR_034134	GAGAAGAGUAUUUGGUUAA
435651	Plate 2	F06	R-181012-00	N-181012-14	LOC727982	727982	300796724	NR_034134	CCCAAAAGCAACAACGUAA
435650	Plate 2	F06	R-181012-00	N-181012-15	LOC727982	727982	300796724	NR_034134	UGAAUUUAGGUGCGUACUA
435649	Plate 2	F06	R-181012-00	N-181012-16	LOC727982	727982	300796724	NR_034134	UUAGAUUGCUGGUAGAAAG
435652	Plate 2	F07	R-181016-00	N-181016-17	LOC731223	731223	336088661	NR_038421	CUUCAUGGCACAGUGGAAA
435651	Plate 2	F07	R-181016-00	N-181016-18	LOC731223	731223	336088661	NR_038421	AUGAAGGCAACUCGGACUA
435650	Plate 2	F07	R-181016-00	N-181016-19	LOC731223	731223	336088661	NR_038421	UAUUCACUUUGGUGGAAAU
435649	Plate 2	F07	R-181016-00	N-181016-20	LOC731223	731223	336088661	NR_038421	CUUUGAAGACGGCGGUUCU
435652	Plate 2	F08	R-181063-00	N-181063-13	LOC728463	728463	374671776	NR_046268	UCAACAAAGUGACGUGCUA
435651	Plate 2	F08	R-181063-00	N-181063-14	LOC728463	728463	374671776	NR_046268	ACGUGGAAUUGCUCGCUUA
435650	Plate 2	F08	R-181063-00	N-181063-15	LOC728463	728463	374671776	NR_046268	GUGUAUGGGGCCUAGGUUA
435649	Plate 2	F08	R-181063-00	N-181063-16	LOC728463	728463	374671776	NR_046268	AGUCAGAAGUCCUCUCGUU
435652	Plate 2	F09	R-181156-00	N-181156-13	LOC728537	728537	335892821	NR_038386	GCAAACACGACAUAUAAUA
435651	Plate 2	F09	R-181156-00	N-181156-14	LOC728537	728537	335892821	NR_038386	CGACAGGGAUUUAAGAGAG
435650	Plate 2	F09	R-181156-00	N-181156-15	LOC728537	728537	335892821	NR_038386	GGGUUGGCCUCAUACAUCA
435649	Plate 2	F09	R-181156-00	N-181156-16	LOC728537	728537	335892821	NR_038386	CAGGUUCAAAUGAGCGAGA
435652	Plate 2	F10	R-181420-00	N-181420-13	LINC00460	728192	300796405	NR_034119	GAACGAAGGUUACGACCAU
435651	Plate 2	F10	R-181420-00	N-181420-14	LINC00460	728192	300796405	NR_034119	AUGCACACUUCUCGGCUAA
435650	Plate 2	F10	R-181420-00	N-181420-15	LINC00460	728192	300796405	NR_034119	UAACCUUGGUCAAACGUUU
435649	Plate 2	F10	R-181420-00	N-181420-16	LINC00460	728192	300796405	NR_034119	GUAGAAAGACUGAGCGUGG
435652	Plate 2	F11	R-181521-00	N-181521-09	ZBED3-AS1	728723	212275960	NR_024398	GGAGAGUGGUGACGAAUUU
435651	Plate 2	F11	R-181521-00	N-181521-10	ZBED3-AS1	728723	212275960	NR_024398	GAAGACGGCUGUAGGCGCA
435650	Plate 2	F11	R-181521-00	N-181521-11	ZBED3-AS1	728723	212275960	NR_024398	CACAGAUCCUGGUGCCGAA
435649	Plate 2	F11	R-181521-00	N-181521-12	ZBED3-AS1	728723	212275960	NR_024398	AGGCUAUUGUCUCAUGAAU
435652	Plate 2	G02	R-181553-00	N-181553-13	OIP5-AS1	729082	223029452	NR_026757	CUGCGAAGAUGGCGGAGUA
435651	Plate 2	G02	R-181553-00	N-181553-14	OIP5-AS1	729082	223029452	NR_026757	GUUUCUAAUUUGACGUGAA
435650	Plate 2	G02	R-181553-00	N-181553-15	OIP5-AS1	729082	223029452	NR_026757	AGGCCCAAUUUUAAACAAA
435649	Plate 2	G02	R-181553-00	N-181553-16	OIP5-AS1	729082	223029452	NR_026757	AGGAGAGGAACUAACCGAA
435652	Plate 2	G03	R-181689-00	N-181689-13	LOC729609	729609	212549757	NR_024440	AAGUAACCAUGGUGAAUAU
435651	Plate 2	G03	R-181689-00	N-181689-14	LOC729609	729609	212549757	NR_024440	CAUUGAACUAAUUGGACUU
435650	Plate 2	G03	R-181689-00	N-181689-15	LOC729609	729609	212549757	NR_024440	CCACGUUAUUUGGAGUUAA
435649	Plate 2	G03	R-181689-00	N-181689-16	LOC729609	729609	212549757	NR_024440	GUAAAUUCAGUUUGGACCA
435652	Plate 2	G04	R-181704-00	N-181704-09	LOC729987	729987	373838732	NR_046088	GGACUUGAACUCUGACUAA
435651	Plate 2	G04	R-181704-00	N-181704-10	LOC729987	729987	373838732	NR_046088	UGGCAUAGGGCUUGAUACA
435650	Plate 2	G04	R-181704-00	N-181704-11	LOC729987	729987	373838732	NR_046088	AGGUAUAGGAUCACGCCAU
435649	Plate 2	G04	R-181704-00	N-181704-12	LOC729987	729987	373838732	NR_046088	ACUUCAGAGUGUCCUAUUA
435652	Plate 2	G05	R-181728-00	N-181728-13	LOC728190	728190	212275915	NR_024397	GAGAAAAGCAAAACCAUAU
435651	Plate 2	G05	R-181728-00	N-181728-14	LOC728190	728190	212275915	NR_024397	GUUUUGAUGCACUGAGAAA
435650	Plate 2	G05	R-181728-00	N-181728-15	LOC728190	728190	212275915	NR_024397	GUGAUUCAUACAUGGGCUA
435649	Plate 2	G05	R-181728-00	N-181728-16	LOC728190	728190	212275915	NR_024397	AAAGAAAGAUGGGUCUACA
435652	Plate 2	G06	R-181908-00	N-181908-13	LOC728875	728875	218082847	NR_024584	UGGCAGGACGACUGAGCAA
435651	Plate 2	G06	R-181908-00	N-181908-14	LOC728875	728875	218082847	NR_024584	CGGGAUGGUUCUUCCGGUU
435650	Plate 2	G06	R-181908-00	N-181908-15	LOC728875	728875	218082847	NR_024584	GUUGGACACCUGCGCGUUA
435649	Plate 2	G06	R-181908-00	N-181908-16	LOC728875	728875	218082847	NR_024584	CAGAGAUAUUAGAGCGGUG
435652	Plate 2	G07	R-181940-00	N-181940-17	FLJ35946	503569	299890848	NR_033932	CCACAAAUUUCUACGGAUU
435651	Plate 2	G07	R-181940-00	N-181940-18	FLJ35946	503569	299890848	NR_033932	GAACAGUACAUCCGGAGAA
435650	Plate 2	G07	R-181940-00	N-181940-19	FLJ35946	503569	299890848	NR_033932	GUGUAAUUAUGCCACGAUU
435649	Plate 2	G07	R-181940-00	N-181940-20	FLJ35946	503569	299890848	NR_033932	GUCCAACAGCUCAGCGUCA
435652	Plate 2	G08	R-182015-00	N-182015-13	DIRC3	729582	221139805	NR_026597	GAGACACACAGGAACGGAA
435651	Plate 2	G08	R-182015-00	N-182015-14	DIRC3	729582	221139805	NR_026597	CCAUUUCCAGGGAGGCUUA
435650	Plate 2	G08	R-182015-00	N-182015-15	DIRC3	729582	221139805	NR_026597	GGUUAAGCCCCUGUGGAUA
435649	Plate 2	G08	R-182015-00	N-182015-16	DIRC3	729582	221139805	NR_026597	ACAGUGGAAUUGUGCGAGU
435652	Plate 2	G09	R-182138-00	N-182138-13	LOC731424	731424	323462173	NR_037867	AAUAAUAAGUGACGGAUCA
435651	Plate 2	G09	R-182138-00	N-182138-14	LOC731424	731424	323462173	NR_037867	ACGUUGAGCUCUCCUGAUA
435650	Plate 2	G09	R-182138-00	N-182138-15	LOC731424	731424	323462173	NR_037867	AGUAAGAAGCUACCGCUGA
435649	Plate 2	G09	R-182138-00	N-182138-16	LOC731424	731424	323462173	NR_037867	GCCUACAGAUCUCAAUAUU
435652	Plate 2	G10	R-182242-00	N-182242-09	LOC728342	728342	373838733	NR_046089	CAUUAAGUCCACAACGUAA
435651	Plate 2	G10	R-182242-00	N-182242-10	LOC728342	728342	373838733	NR_046089	AGUUAUCCAAGAUCGGAAA
435650	Plate 2	G10	R-182242-00	N-182242-11	LOC728342	728342	373838733	NR_046089	CUGAAAUUAAUGAGGCGCA
435649	Plate 2	G10	R-182242-00	N-182242-12	LOC728342	728342	373838733	NR_046089	AUAACACAGCUUCGGGUAU
435652	Plate 2	G11	R-182245-00	N-182245-09	LOC728218	728218	373838735	NR_046091	CCUCAUGGGAAGUACGAAA
435651	Plate 2	G11	R-182245-00	N-182245-10	LOC728218	728218	373838735	NR_046091	GCUCAUAAGGCCAAAGGGA
435650	Plate 2	G11	R-182245-00	N-182245-11	LOC728218	728218	373838735	NR_046091	GCUUUAAAGGAGAUGGUCA
435649	Plate 2	G11	R-182245-00	N-182245-12	LOC728218	728218	373838735	NR_046091	CACAAUGACGUUAUGGUUA
435652	Plate 2	H02	R-182366-00	N-182366-09	LOC731779	731779	212549533	NR_024441	GGAUGGGAGAUGUUUAUUA
435651	Plate 2	H02	R-182366-00	N-182366-10	LOC731779	731779	212549533	NR_024441	CCACGACACAUAUCAGUAA
435650	Plate 2	H02	R-182366-00	N-182366-11	LOC731779	731779	212549533	NR_024441	CACAAAUCCUACAAUUCUA
435649	Plate 2	H02	R-182366-00	N-182366-12	LOC731779	731779	212549533	NR_024441	CUAGAUGUUAGCAGACGAA
435652	Plate 2	H03	R-182413-00	N-182413-17	DNAJC27-AS1	729723	300796059	NR_034113	UGGCUAAGCUCGUCUGCUA
435651	Plate 2	H03	R-182413-00	N-182413-18	DNAJC27-AS1	729723	300796059	NR_034113	GGUAAAAUCUAGUUGCGAA
435650	Plate 2	H03	R-182413-00	N-182413-19	DNAJC27-AS1	729723	300796059	NR_034113	GCAUAGGCAUAUCACAUUA
435649	Plate 2	H03	R-182413-00	N-182413-20	DNAJC27-AS1	729723	300796059	NR_034113	UCAUAGGGAGUGAUUGGUA
435652	Plate 2	H04	R-182416-00	N-182416-09	LOC729911	729911	337756644	NR_038997	CAUCAAAAUCAGUGUCAAA
435651	Plate 2	H04	R-182416-00	N-182416-10	LOC729911	729911	337756644	NR_038997	GGGAGGAGCCGACGUCUAA
435650	Plate 2	H04	R-182416-00	N-182416-11	LOC729911	729911	337756644	NR_038997	GGACACCAGUGGACACAGA
435649	Plate 2	H04	R-182416-00	N-182416-12	LOC729911	729911	337756644	NR_038997	AAGCAGAUCAGAAAUCGAA
435652	Plate 2	H05	R-182460-00	N-182460-09	LINC00264	645528	223468636	NR_026793	GUGCAGAGUUCCUGGGACA
435651	Plate 2	H05	R-182460-00	N-182460-10	LINC00264	645528	223468636	NR_026793	CAUGUAGAUUAAUGGGUUU
435650	Plate 2	H05	R-182460-00	N-182460-11	LINC00264	645528	223468636	NR_026793	AGAUGCCGCAAAUGAAUAA
435649	Plate 2	H05	R-182460-00	N-182460-12	LINC00264	645528	223468636	NR_026793	AGGGCUGGGAUUAUAAGAA
435652	Plate 2	H06	R-182485-00	N-182485-13	FAM182B	728882	225903416	NR_027061	GAAGAUGCCAGGUGAUAGA
435651	Plate 2	H06	R-182485-00	N-182485-14	FAM182B	728882	225903416	NR_027061	GAACAGGUCCUUUCCAACA
435650	Plate 2	H06	R-182485-00	N-182485-15	FAM182B	728882	225903416	NR_027061	CAGCUGAUGGUGAAACUUU
435649	Plate 2	H06	R-182485-00	N-182485-16	FAM182B	728882	225903416	NR_027061	GAAGAGUGUCCACAAACUU
435652	Plate 2	H07	R-182495-00	N-182495-09	LOC729444	729444	335892856	NR_038388	GUAACUAUCGCAAGAACAA
435651	Plate 2	H07	R-182495-00	N-182495-10	LOC729444	729444	335892856	NR_038388	AGACAUCGCUAGUGAGCAC
435650	Plate 2	H07	R-182495-00	N-182495-11	LOC729444	729444	335892856	NR_038388	CCACAUCGCUAAUGAGGGU
435649	Plate 2	H07	R-182495-00	N-182495-12	LOC729444	729444	335892856	NR_038388	CGCUAAUGACACCGUACGA
435652	Plate 2	H08	R-182546-00	N-182546-17	FLJ36777	730971	226053538	NR_027441	UGCAGUAAACGUUGAGUAA
435651	Plate 2	H08	R-182546-00	N-182546-18	FLJ36777	730971	226053538	NR_027441	GUUAGAUUGAUCAGGAACA
435650	Plate 2	H08	R-182546-00	N-182546-19	FLJ36777	730971	226053538	NR_027441	UAUGGUACCCACUGUAAUA
435649	Plate 2	H08	R-182546-00	N-182546-20	FLJ36777	730971	226053538	NR_027441	CCAGGUUGUUUUAGGUACA
435652	Plate 2	H09	R-182598-00	N-182598-17	LOC731656	731656	226246644	NR_027454	GAGAUGGAGAUGCUGGUAA
435651	Plate 2	H09	R-182598-00	N-182598-18	LOC731656	731656	226246644	NR_027454	GAAUCGAAGGGCCAAGGAA
435650	Plate 2	H09	R-182598-00	N-182598-19	LOC731656	731656	226246644	NR_027454	CCUUGUAGAUGUUCAGUUC
435649	Plate 2	H09	R-182598-00	N-182598-20	LOC731656	731656	226246644	NR_027454	GGGAAAGGCUUGGCUUGUU
435652	Plate 2	H10	R-182689-00	N-182689-13	HULC	728655	167000144	NR_004855	CAAAUUAAGUGUUCAACCU
435651	Plate 2	H10	R-182689-00	N-182689-14	HULC	728655	167000144	NR_004855	GCAUCAAGCAAGAAGUUUC
435650	Plate 2	H10	R-182689-00	N-182689-15	HULC	728655	167000144	NR_004855	CUGAAGUAAAGGCCGGAAU
435649	Plate 2	H10	R-182689-00	N-182689-16	HULC	728655	167000144	NR_004855	AAAUUGGGAAGCAUGGCAA
435652	Plate 2	H11	R-182791-00	N-182791-17	LOC729970	729970	300244498	NR_033998	CCACAAUGCCAGAGAAUUA
435651	Plate 2	H11	R-182791-00	N-182791-18	LOC729970	729970	300244498	NR_033998	GUUGAACCGUCCUGGAAUA
435650	Plate 2	H11	R-182791-00	N-182791-19	LOC729970	729970	300244498	NR_033998	ACUUAAGAAUCCUGGCCGA
435649	Plate 2	H11	R-182791-00	N-182791-20	LOC729970	729970	300244498	NR_033998	CAAAAGAGUGGCUAGGGUU
435648	Plate 3	A02	R-182924-00	N-182924-09	LOC729683	729683	374671781	NR_046273	GAAGGGAACUUGAGGUUUA
435647	Plate 3	A02	R-182924-00	N-182924-10	LOC729683	729683	374671781	NR_046273	CAACAAGCGCACCUCAUUU
435646	Plate 3	A02	R-182924-00	N-182924-11	LOC729683	729683	374671781	NR_046273	AUUUGGGAGGAAACGGAAA
435645	Plate 3	A02	R-182924-00	N-182924-12	LOC729683	729683	374671781	NR_046273	GUUUGAUGACCACAGGCUA
435648	Plate 3	A03	R-183156-00	N-183156-17	LOC728175	728175	338968910	NR_040108	GGAAAAGGCCUCAUCGACA
435647	Plate 3	A03	R-183156-00	N-183156-18	LOC728175	728175	338968910	NR_040108	UUAAGAAGCUUGCUCGGAU
435646	Plate 3	A03	R-183156-00	N-183156-19	LOC728175	728175	338968910	NR_040108	CCUGGAAAAUUGAUCGACA
435645	Plate 3	A03	R-183156-00	N-183156-20	LOC728175	728175	338968910	NR_040108	UGACUCAAGGAAACGGAAU
435648	Plate 3	A04	R-183427-00	N-183427-09	LOC728012	728012	335353806	NR_038384	AGAAGAAUGUGGAGACACU
435647	Plate 3	A04	R-183427-00	N-183427-10	LOC728012	728012	335353806	NR_038384	CAUCAGCAGCUAAAGAGUA
435646	Plate 3	A04	R-183427-00	N-183427-11	LOC728012	728012	335353806	NR_038384	GUUCCAUGAUCUUCAACAU
435645	Plate 3	A04	R-183427-00	N-183427-12	LOC728012	728012	335353806	NR_038384	AGAAGACCCUCAUGAGAAC
435648	Plate 3	A05	R-183515-00	N-183515-13	LOC729852	729852	300796247	NR_034084	GUGCAUAAAGGUACAUGAA
435647	Plate 3	A05	R-183515-00	N-183515-14	LOC729852	729852	300796247	NR_034084	UCAGAAAGCCUCCGGAAUC
435646	Plate 3	A05	R-183515-00	N-183515-15	LOC729852	729852	300796247	NR_034084	ACAUAGUCAGUUUGUCUAA
435645	Plate 3	A05	R-183515-00	N-183515-16	LOC729852	729852	300796247	NR_034084	GCGAAAACUUAUCACGGUU
435648	Plate 3	A06	R-183526-00	N-183526-13	LOC729013	729013	300796783	NR_034137	GGAAGCAAUUGUUCUCAAA
435647	Plate 3	A06	R-183526-00	N-183526-14	LOC729013	729013	300796783	NR_034137	CUGACACUGUGGAGAGUUU
435646	Plate 3	A06	R-183526-00	N-183526-15	LOC729013	729013	300796783	NR_034137	GCGGACGCUUGUCGAGAAU
435645	Plate 3	A06	R-183526-00	N-183526-16	LOC729013	729013	300796783	NR_034137	UCUAAUGCCUGUAUAACCA
435648	Plate 3	A07	R-183553-00	N-183553-01	LOC729732	729732	393186604	NR_047662	GCGGAAUUCUCCACGAGUU
435647	Plate 3	A07	R-183553-00	N-183553-02	LOC729732	729732	393186604	NR_047662	CAAAUCAUCCUGACCGCUA
435646	Plate 3	A07	R-183553-00	N-183553-03	LOC729732	729732	393186604	NR_047662	GACAGGUGGCGACGGCAAA
435645	Plate 3	A07	R-183553-00	N-183553-04	LOC729732	729732	393186604	NR_047662	CAAAGUGCCUAUCCGUGUA
435648	Plate 3	A08	R-183899-00	N-183899-13	LOC727924	727924	211971009	NR_015416	GGAGUUAGAUGCAGAGAAG
435647	Plate 3	A08	R-183899-00	N-183899-14	LOC727924	727924	211971009	NR_015416	GCUCAGGCCACAUCACGAA
435646	Plate 3	A08	R-183899-00	N-183899-15	LOC727924	727924	211971009	NR_015416	GUGGUGUUAUCACAGAAUA
435645	Plate 3	A08	R-183899-00	N-183899-16	LOC727924	727924	211971009	NR_015416	UUACAAAUGAAAUGGCUAC
435648	Plate 3	A09	R-183953-00	N-183953-09	LOC643441	643441	336391095	NR_038846	GCUGGUAAGUGGCACGAAA
435647	Plate 3	A09	R-183953-00	N-183953-10	LOC643441	643441	336391095	NR_038846	GGAUGUUCCCGUUGCGUUU
435646	Plate 3	A09	R-183953-00	N-183953-11	LOC643441	643441	336391095	NR_038846	GCAUCUUCUUCAUGGUCGA
435645	Plate 3	A09	R-183953-00	N-183953-12	LOC643441	643441	336391095	NR_038846	CAUCAACAGCAGAGCCGCA
435648	Plate 3	A10	R-184046-00	N-184046-13	CXorf31	724087	373938421	NR_046101	GCAAGAAGUUGACUGCUUU
435647	Plate 3	A10	R-184046-00	N-184046-14	CXorf31	724087	373938421	NR_046101	UGGUGAUGCCCAAGCUUAU
435646	Plate 3	A10	R-184046-00	N-184046-15	CXorf31	724087	373938421	NR_046101	AGGAACUUUAAGAAGACUA
435645	Plate 3	A10	R-184046-00	N-184046-16	CXorf31	724087	373938421	NR_046101	UCUGAGAGGGACCGAGUGA
435648	Plate 3	A11	R-184118-00	N-184118-17	LOC729506	729506	337756431	NR_039984	CACCAGUAUGCUCGAAUAA
435647	Plate 3	A11	R-184118-00	N-184118-18	LOC729506	729506	337756431	NR_039984	CCAUAAGAGCAUAUACUGU
435646	Plate 3	A11	R-184118-00	N-184118-19	LOC729506	729506	337756431	NR_039984	UCGUGAUACAGUCAAAUAA
435645	Plate 3	A11	R-184118-00	N-184118-20	LOC729506	729506	337756431	NR_039984	GCAGGACACUGAAGUACUU
435648	Plate 3	B02	R-184165-00	N-184165-13	MIR143HG	728264	224548980	NR_027180	GAAAGAAGGGCCUCGUUAA
435647	Plate 3	B02	R-184165-00	N-184165-14	MIR143HG	728264	224548980	NR_027180	GGGAGUCCAAUGUCGGAAU
435646	Plate 3	B02	R-184165-00	N-184165-15	MIR143HG	728264	224548980	NR_027180	UAGCAAAGACAGACCCGGA
435645	Plate 3	B02	R-184165-00	N-184165-16	MIR143HG	728264	224548980	NR_027180	GAACUUCAGCACUGCCGUA
435648	Plate 3	B03	R-184425-00	N-184425-17	LOC728724	728724	299890815	NR_033916	GGAUAAGUCAAUUGAGCUU
435647	Plate 3	B03	R-184425-00	N-184425-18	LOC728724	728724	299890815	NR_033916	UAGCAGUCUAGGAGCAUAU
435646	Plate 3	B03	R-184425-00	N-184425-19	LOC728724	728724	299890815	NR_033916	AUGAAAGGUGGCUACCAUA
435645	Plate 3	B03	R-184425-00	N-184425-20	LOC728724	728724	299890815	NR_033916	GUUUAGAAGUCCCUCCACA
435648	Plate 3	B04	R-184436-00	N-184436-09	LOC728978	728978	336285242	NR_038453	ACACACUCCUUAAUACAUA
435647	Plate 3	B04	R-184436-00	N-184436-10	LOC728978	728978	336285242	NR_038453	GUGUUCUCUCCUUGUAUUA
435646	Plate 3	B04	R-184436-00	N-184436-11	LOC728978	728978	336285242	NR_038453	CAAUCAAGCGCCACCCAAC
435645	Plate 3	B04	R-184436-00	N-184436-12	LOC728978	728978	336285242	NR_038453	GGAAGUGCCCUUACCCUAG
435648	Plate 3	B05	R-184823-00	N-184823-05	DKFZP434A062	26102	380036071	NR_026964	GGGUUUGAGUUGCGAGUUU
435647	Plate 3	B05	R-184823-00	N-184823-06	DKFZP434A062	26102	380036071	NR_026964	GGGUUUGUGUGGUGCGUGU
435646	Plate 3	B05	R-184823-00	N-184823-07	DKFZP434A062	26102	380036071	NR_026964	CCGGGUAUGACUCGGAGAA
435645	Plate 3	B05	R-184823-00	N-184823-08	DKFZP434A062	26102	380036071	NR_026964	GAAGAUCGUUAUAAGACGU
435648	Plate 3	B06	R-184867-00	N-184867-05	LOC401557	401557	373938435	NR_046107	GGAAUGAGCCGUCACUUAA
435647	Plate 3	B06	R-184867-00	N-184867-06	LOC401557	401557	373938435	NR_046107	GCUGGGACCUUUAUGGGUA
435646	Plate 3	B06	R-184867-00	N-184867-07	LOC401557	401557	373938435	NR_046107	ACACAGAACAUGACGCAGU
435645	Plate 3	B06	R-184867-00	N-184867-08	LOC401557	401557	373938435	NR_046107	AAUAAAGACCUACGGAAGU
435648	Plate 3	B07	R-184931-00	N-184931-05	LOC728323	728323	212549584	NR_024437	CCAAUGCAGACCAAACCAA
435647	Plate 3	B07	R-184931-00	N-184931-06	LOC728323	728323	212549584	NR_024437	CACUAAUCAAAGAACACAA
435646	Plate 3	B07	R-184931-00	N-184931-07	LOC728323	728323	212549584	NR_024437	GAAUUGUGAAUCUUGUAGU
435645	Plate 3	B07	R-184931-00	N-184931-08	LOC728323	728323	212549584	NR_024437	GCUGAUGGUGGUCUUACAU
435648	Plate 3	B08	R-185139-00	N-185139-05	LINC00696	100128378	224922771	NR_027331	GGGAAUGACUGUCGGGAUG
435647	Plate 3	B08	R-185139-00	N-185139-06	LINC00696	100128378	224922771	NR_027331	AGAAGGUAGUCAAAGGCGA
435646	Plate 3	B08	R-185139-00	N-185139-07	LINC00696	100128378	224922771	NR_027331	GGUCACAGAGCAUCGUGUA
435645	Plate 3	B08	R-185139-00	N-185139-08	LINC00696	100128378	224922771	NR_027331	CUUCUGGAAUCAUCGAGUA
435648	Plate 3	B09	R-185216-00	N-185216-05	LOC100128568	100128568	378548191	NR_046376	ACGUUGACAUUGACACUAA
435647	Plate 3	B09	R-185216-00	N-185216-06	LOC100128568	100128568	378548191	NR_046376	CCUGAGAGGUUAGAGUAUA
435646	Plate 3	B09	R-185216-00	N-185216-07	LOC100128568	100128568	378548191	NR_046376	CAUACUGGCUCACACAUAA
435645	Plate 3	B09	R-185216-00	N-185216-08	LOC100128568	100128568	378548191	NR_046376	AUGCGGAUUUUCAGGCUAA
435648	Plate 3	B10	R-185261-00	N-185261-05	LOC100128682	100128682	338797785	NR_040046	GCUUCUAACUCAUGGGUUC
435647	Plate 3	B10	R-185261-00	N-185261-06	LOC100128682	100128682	338797785	NR_040046	AGGCUGAAGUCAACGGCAU
435646	Plate 3	B10	R-185261-00	N-185261-07	LOC100128682	100128682	338797785	NR_040046	UCAACGUGAUGGCGUAAAU
435645	Plate 3	B10	R-185261-00	N-185261-08	LOC100128682	100128682	338797785	NR_040046	GGAUCUUAGGGACGGCCAA
435648	Plate 3	B11	R-185287-00	N-185287-05	LOC100128770	100128770	384367972	NR_047572	GCGUAGACCUAUAAACCAG
435647	Plate 3	B11	R-185287-00	N-185287-06	LOC100128770	100128770	384367972	NR_047572	UAUGUGACCCUCUGGAAAU
435646	Plate 3	B11	R-185287-00	N-185287-07	LOC100128770	100128770	384367972	NR_047572	CCUGGGCCACAAAGGGUUA
435645	Plate 3	B11	R-185287-00	N-185287-08	LOC100128770	100128770	384367972	NR_047572	GCUCGGAGUUUCUGUUUAC
435648	Plate 3	C02	R-185293-00	N-185293-05	SRRM2-AS1	100128788	224586840	NR_027275	GGGAGGGAGCUGUGAGAUG
435647	Plate 3	C02	R-185293-00	N-185293-06	SRRM2-AS1	100128788	224586840	NR_027275	GAAAGGAAUCCAUCCAGAU
435646	Plate 3	C02	R-185293-00	N-185293-07	SRRM2-AS1	100128788	224586840	NR_027275	AAGGUUGCUUUGCGAGGAA
435645	Plate 3	C02	R-185293-00	N-185293-08	SRRM2-AS1	100128788	224586840	NR_027275	GGGCCAGCAUCCCAGUGAA
435648	Plate 3	C03	R-185372-00	N-185372-05	LOC100129027	100129027	336455055	NR_038876	GCAUCAUAAUACUGGCUUA
435647	Plate 3	C03	R-185372-00	N-185372-06	LOC100129027	100129027	336455055	NR_038876	GUAAGUUCGACCUGUGAAA
435646	Plate 3	C03	R-185372-00	N-185372-07	LOC100129027	100129027	336455055	NR_038876	ACAACUGCUCGGCGCAUUA
435645	Plate 3	C03	R-185372-00	N-185372-08	LOC100129027	100129027	336455055	NR_038876	CGUAUUAAGAGUCUGGGCA
435648	Plate 3	C04	R-185424-00	N-185424-05	LOC100129148	100129148	300244511	NR_033999	CUAUAACGGUCAUUACAAA
435647	Plate 3	C04	R-185424-00	N-185424-06	LOC100129148	100129148	300244511	NR_033999	CACGUGACAUGGAGCGAGA
435646	Plate 3	C04	R-185424-00	N-185424-07	LOC100129148	100129148	300244511	NR_033999	CCAAUUCUGUCGAGCCCUU
435645	Plate 3	C04	R-185424-00	N-185424-08	LOC100129148	100129148	300244511	NR_033999	CCAAAGGAGCAUCAGAGCA
435648	Plate 3	C05	R-185517-00	N-185517-05	LINC00684	100129407	300796221	NR_034116	AGCCAUGAACGGUGACCAA
435647	Plate 3	C05	R-185517-00	N-185517-06	LINC00684	100129407	300796221	NR_034116	CCGGCAGAGUGACGAGCUU
435646	Plate 3	C05	R-185517-00	N-185517-07	LINC00684	100129407	300796221	NR_034116	UGAAAGGGCUGCAAAACGA
435645	Plate 3	C05	R-185517-00	N-185517-08	LINC00684	100129407	300796221	NR_034116	CACCAGGCCUGAAAUAAAU
435648	Plate 3	C06	R-185525-00	N-185525-05	LOC100129427	100129427	299782596	NR_033845	CCACAUAGACCGAUGCCCA
435647	Plate 3	C06	R-185525-00	N-185525-06	LOC100129427	100129427	299782596	NR_033845	ACGAUGGCUCUGUGCGAUA
435646	Plate 3	C06	R-185525-00	N-185525-07	LOC100129427	100129427	299782596	NR_033845	GAGGGUGACAUGUGGUACA
435645	Plate 3	C06	R-185525-00	N-185525-08	LOC100129427	100129427	299782596	NR_033845	GCUCAUAGGCCUUACAACC
435648	Plate 3	C07	R-185541-00	N-185541-05	CXorf28	100129464	336176055	NR_038428	GAACCUAGAGGAAGCACUA
435647	Plate 3	C07	R-185541-00	N-185541-06	CXorf28	100129464	336176055	NR_038428	CAGAAAUCGCCUUAUAAAU
435646	Plate 3	C07	R-185541-00	N-185541-07	CXorf28	100129464	336176055	NR_038428	CGUGGAAAAUGGGCAAAUA
435645	Plate 3	C07	R-185541-00	N-185541-08	CXorf28	100129464	336176055	NR_038428	GCCAAGACCUCGGCUCUAA
435648	Plate 3	C08	R-185588-00	N-185588-05	LOC100129617	100129617	346421360	NR_045112	GUUCUUUACUAGACUGAAA
435647	Plate 3	C08	R-185588-00	N-185588-06	LOC100129617	100129617	346421360	NR_045112	GAGUGUUGACCAUGUAUUA
435646	Plate 3	C08	R-185588-00	N-185588-07	LOC100129617	100129617	346421360	NR_045112	GUACCAUAAUGAAUGCUAU
435645	Plate 3	C08	R-185588-00	N-185588-08	LOC100129617	100129617	346421360	NR_045112	ACAUCUGACUUCAAAGGGA
435648	Plate 3	C09	R-185626-00	N-185626-05	ARRDC3-AS1	100129716	226061149	NR_027435	ACAUAAAGGAGUCGUGAUC
435647	Plate 3	C09	R-185626-00	N-185626-06	ARRDC3-AS1	100129716	226061149	NR_027435	AGAAAGCUGGUUUGAAUCA
435646	Plate 3	C09	R-185626-00	N-185626-07	ARRDC3-AS1	100129716	226061149	NR_027435	GUACUGAGAUUGGCAGGUU
435645	Plate 3	C09	R-185626-00	N-185626-08	ARRDC3-AS1	100129716	226061149	NR_027435	ACUAAGAAGUGAAUUACUC
435648	Plate 3	C10	R-185661-00	N-185661-05	PCOLCE-AS1	100129845	336594538	NR_038910	CUACAAUCCCUCUCGAAUU
435647	Plate 3	C10	R-185661-00	N-185661-06	PCOLCE-AS1	100129845	336594538	NR_038910	CAGGAUAAUCAGCGCCAGA
435646	Plate 3	C10	R-185661-00	N-185661-07	PCOLCE-AS1	100129845	336594538	NR_038910	CAGAGAAGGGUGAGGCGGU
435645	Plate 3	C10	R-185661-00	N-185661-08	PCOLCE-AS1	100129845	336594538	NR_038910	AGGGACAGGAGCCGCCUAA
435648	Plate 3	C11	R-186508-00	N-186508-05	LOC100132077	100132077	300068974	NR_033937	GUAAUAGCCUAGAGCAAGA
435647	Plate 3	C11	R-186508-00	N-186508-06	LOC100132077	100132077	300068974	NR_033937	CGGAAAGGGCGGUUACCCA
435646	Plate 3	C11	R-186508-00	N-186508-07	LOC100132077	100132077	300068974	NR_033937	CCUCCGUGGUGUUACCUAA
435645	Plate 3	C11	R-186508-00	N-186508-08	LOC100132077	100132077	300068974	NR_033937	GGUAUCUUCCGUAGCGUCA
435648	Plate 3	D02	R-186567-00	N-186567-05	LOC100132273	100132273	300796283	NR_034118	GCGCAGGAGAGGUGUCAAA
435647	Plate 3	D02	R-186567-00	N-186567-06	LOC100132273	100132273	300796283	NR_034118	CCUACAAGUGUCAAGGAAA
435646	Plate 3	D02	R-186567-00	N-186567-07	LOC100132273	100132273	300796283	NR_034118	CCGCUUGGCCUUUGGACUA
435645	Plate 3	D02	R-186567-00	N-186567-08	LOC100132273	100132273	300796283	NR_034118	GAGGAAGGCUGUAACGGCA
435648	Plate 3	D03	R-187746-00	N-187746-01	FAM66B	100128890	284005287	NR_027423	GAACUGGAUGCCACAGAAA
435647	Plate 3	D03	R-187746-00	N-187746-02	FAM66B	100128890	284005287	NR_027423	GCAAGAGUUUCCACAUAAU
435646	Plate 3	D03	R-187746-00	N-187746-03	FAM66B	100128890	284005287	NR_027423	UCGAAGUCAAUUAGGAAAC
435645	Plate 3	D03	R-187746-00	N-187746-04	FAM66B	100128890	284005287	NR_027423	AGUGCAUUCCUGAGAACAU
435648	Plate 3	D04	R-187919-00	N-187919-01	TMEM106A-AS1	100874261	390608640	NR_047479	GAGGAGGCUGCCAGGAAUA
435647	Plate 3	D04	R-187919-00	N-187919-02	TMEM106A-AS1	100874261	390608640	NR_047479	GAAGUUAAAUGUGCCGCAA
435646	Plate 3	D04	R-187919-00	N-187919-03	TMEM106A-AS1	100874261	390608640	NR_047479	AGGAAGAACAACAAUCGGA
435645	Plate 3	D04	R-187919-00	N-187919-04	TMEM106A-AS1	100874261	390608640	NR_047479	CCAAUUACAUACAGCAGUG
435648	Plate 3	D05	R-187921-00	N-187921-01	HAS2-AS1	594842	299829247	NR_002835	AGACAAAGUAUCCAGAACA
435647	Plate 3	D05	R-187921-00	N-187921-02	HAS2-AS1	594842	299829247	NR_002835	UAGAUGUGACUUAGCAAUA
435646	Plate 3	D05	R-187921-00	N-187921-03	HAS2-AS1	594842	299829247	NR_002835	GUAAUAGGACACAGGUCUU
435645	Plate 3	D05	R-187921-00	N-187921-04	HAS2-AS1	594842	299829247	NR_002835	CGGGAACUGCCGUGACGAA
435648	Plate 3	D06	R-187922-00	N-187922-01	SNHG6	641638	82830392	NR_002599	CGGCAUGUAUUGAGCAUAU
435647	Plate 3	D06	R-187922-00	N-187922-02	SNHG6	641638	82830392	NR_002599	GAGGUGAAGGUGUAUGAAA
435646	Plate 3	D06	R-187922-00	N-187922-03	SNHG6	641638	82830392	NR_002599	ACUUGUAGAAGGUUGUGAA
435645	Plate 3	D06	R-187922-00	N-187922-04	SNHG6	641638	82830392	NR_002599	AAAUACUUCUGCUUCGUUA
435648	Plate 3	D07	R-187923-00	N-187923-01	SYNPR-AS1	100874016	390979625	NR_046677	GGAACUAGUCGGCGAGCAA
435647	Plate 3	D07	R-187923-00	N-187923-02	SYNPR-AS1	100874016	390979625	NR_046677	CAAAUGGACUGGAUGCCAA
435646	Plate 3	D07	R-187923-00	N-187923-03	SYNPR-AS1	100874016	390979625	NR_046677	GCCAAGACUGCAAGUGAUA
435645	Plate 3	D07	R-187923-00	N-187923-04	SYNPR-AS1	100874016	390979625	NR_046677	CCCUAUCAGAGGAAGUCAA
435648	Plate 3	D08	R-187931-00	N-187931-01	MIR31HG	554202	224451067	NR_027054	GUUGAUGGUUAUUAGUGAA
435647	Plate 3	D08	R-187931-00	N-187931-02	MIR31HG	554202	224451067	NR_027054	GCGCUUUGUGUGAGAAGUU
435646	Plate 3	D08	R-187931-00	N-187931-03	MIR31HG	554202	224451067	NR_027054	AGGUUAUAUCCUAGAGAUC
435645	Plate 3	D08	R-187931-00	N-187931-04	MIR31HG	554202	224451067	NR_027054	CAUAGAACCUUGGAUCCUA
435648	Plate 3	D09	R-187932-00	N-187932-01	DPYD-AS1	100873932	387157897	NR_046590	GCUCAAUGCUCUACGCUCA
435647	Plate 3	D09	R-187932-00	N-187932-02	DPYD-AS1	100873932	387157897	NR_046590	AAGGAAACAUGGCGAGGUU
435646	Plate 3	D09	R-187932-00	N-187932-03	DPYD-AS1	100873932	387157897	NR_046590	CGGCAGAUGUUCCGCACCA
435645	Plate 3	D09	R-187932-00	N-187932-04	DPYD-AS1	100873932	387157897	NR_046590	GGCAUAUGCUCUUGCGAUG
435648	Plate 3	D10	R-187941-00	N-187941-01	UNQ6494	100129066	210147403	NR_024280	GCACAGAUCUUCACGGAUU
435647	Plate 3	D10	R-187941-00	N-187941-02	UNQ6494	100129066	210147403	NR_024280	GUUCAGCACUGGUAUUUAU
435646	Plate 3	D10	R-187941-00	N-187941-03	UNQ6494	100129066	210147403	NR_024280	GCUUAGCAUAGCUGCAUUU
435645	Plate 3	D10	R-187941-00	N-187941-04	UNQ6494	100129066	210147403	NR_024280	ACACAGAGAGGCCACGACA
435648	Plate 3	D11	R-187950-00	N-187950-01	PTCSC3	100886964	387849378	NR_049735	CCAGGGAGAUUAAUGCAAA
435647	Plate 3	D11	R-187950-00	N-187950-02	PTCSC3	100886964	387849378	NR_049735	GCACUGAGAGGGAACACUA
435646	Plate 3	D11	R-187950-00	N-187950-03	PTCSC3	100886964	387849378	NR_049735	AAAGGUAGACCCAGCCGUA
435645	Plate 3	D11	R-187950-00	N-187950-04	PTCSC3	100886964	387849378	NR_049735	CAUUGAUUGGGUAUUGUAA
435648	Plate 3	E02	R-187955-00	N-187955-01	NEGR1-IT1	100852409	374349224	NR_046218	UCUUGUAUGAGGAGAGAGU
435647	Plate 3	E02	R-187955-00	N-187955-02	NEGR1-IT1	100852409	374349224	NR_046218	GCUGUUUGUCUUUAGGCUA
435646	Plate 3	E02	R-187955-00	N-187955-03	NEGR1-IT1	100852409	374349224	NR_046218	CUCUUCAAUAUGAGUGAUA
435645	Plate 3	E02	R-187955-00	N-187955-04	NEGR1-IT1	100852409	374349224	NR_046218	GAUUUGUAAUACUCCGCUA
435648	Plate 3	E03	R-187956-00	N-187956-01	LINC-ROR	100885779	386642920	NR_048536	GUGCAUGGCCAUCGCUCAU
435647	Plate 3	E03	R-187956-00	N-187956-02	LINC-ROR	100885779	386642920	NR_048536	UUGAUGGCAUUGUCGCUAA
435646	Plate 3	E03	R-187956-00	N-187956-03	LINC-ROR	100885779	386642920	NR_048536	CAACAGGUCAGGCGUCACA
435645	Plate 3	E03	R-187956-00	N-187956-04	LINC-ROR	100885779	386642920	NR_048536	GCUGUUACGGGAAACGGUA
435648	Plate 3	E04	R-187960-00	N-187960-01	DENND5B-AS1	100874249	388490328	NR_046909	CUGAAUUUAAACUCGGGAA
435647	Plate 3	E04	R-187960-00	N-187960-02	DENND5B-AS1	100874249	388490328	NR_046909	CGGGAAAACCAGGCACUAA
435646	Plate 3	E04	R-187960-00	N-187960-03	DENND5B-AS1	100874249	388490328	NR_046909	GCAGCUAAGGAUAUCUGAA
435645	Plate 3	E04	R-187960-00	N-187960-04	DENND5B-AS1	100874249	388490328	NR_046909	UGAGUAAGUAGCUUCAAUU
435648	Plate 3	E05	R-187961-00	N-187961-01	COPG2IT1	53844	197100147	NR_024086	GAACAAAGACUGGGCGUUA
435647	Plate 3	E05	R-187961-00	N-187961-02	COPG2IT1	53844	197100147	NR_024086	ACAAAUUCUGGGAGGACGA
435646	Plate 3	E05	R-187961-00	N-187961-03	COPG2IT1	53844	197100147	NR_024086	GACCAGGAGAGAAAGCGAA
435645	Plate 3	E05	R-187961-00	N-187961-04	COPG2IT1	53844	197100147	NR_024086	GUGAAUCUACCUCGUGCUA
435648	Plate 3	E06	R-187972-00	N-187972-01	PCGEM1	64002	84872058	NR_002769	CGUGGAGGACUAAGGGUAA
435647	Plate 3	E06	R-187972-00	N-187972-02	PCGEM1	64002	84872058	NR_002769	CAGCAUUAAUUGUAUGUGA
435646	Plate 3	E06	R-187972-00	N-187972-03	PCGEM1	64002	84872058	NR_002769	GGAUCAGGUCAUUCAUUUA
435645	Plate 3	E06	R-187972-00	N-187972-04	PCGEM1	64002	84872058	NR_002769	GCACUGGGACUCAACGUGA
435648	Plate 3	E07	R-187982-00	N-187982-01	PAR-SN	347746	183238677	NR_022011	CCAUUCAGCUUGAGUGACA
435647	Plate 3	E07	R-187982-00	N-187982-02	PAR-SN	347746	183238677	NR_022011	ACGACCACCUCUCGGAUUA
435646	Plate 3	E07	R-187982-00	N-187982-03	PAR-SN	347746	183238677	NR_022011	UCACUAGACUUUUCGAUUU
435645	Plate 3	E07	R-187982-00	N-187982-04	PAR-SN	347746	183238677	NR_022011	CAUCAGAAUCUAGGCCUAU
435648	Plate 3	E08	R-187992-00	N-187992-01	SCARNA12	677777	91982758	NR_003010	CACUGUAAGGCCAGAUCAA
435647	Plate 3	E08	R-187992-00	N-187992-02	SCARNA12	677777	91982758	NR_003010	UGAUGAGACUAAGGCGAAU
435646	Plate 3	E08	R-187992-00	N-187992-03	SCARNA12	677777	91982758	NR_003010	ACAAGCCACCUGAGCGCAA
435645	Plate 3	E08	R-187992-00	N-187992-04	SCARNA12	677777	91982758	NR_003010	AUCUGAAAUCUUAGUGGUA
435648	Plate 3	E09	R-188003-00	N-188003-01	DIP2A-IT1	100862692	378925611	NR_046400	GGGAGCAUUUCAAGAGGAA
435647	Plate 3	E09	R-188003-00	N-188003-02	DIP2A-IT1	100862692	378925611	NR_046400	AUGGAUGCUUAUUGAGUUA
435646	Plate 3	E09	R-188003-00	N-188003-03	DIP2A-IT1	100862692	378925611	NR_046400	GUGAAAAUGCUUCGAAACU
435645	Plate 3	E09	R-188003-00	N-188003-04	DIP2A-IT1	100862692	378925611	NR_046400	AAACCUAUCAGGAUGUUCA
435648	Plate 3	E10	R-188004-00	N-188004-01	MYO16-AS1	100885782	386642907	NR_047700	AGAAUGUGCACCUGGGAUU
435647	Plate 3	E10	R-188004-00	N-188004-02	MYO16-AS1	100885782	386642907	NR_047700	GGAAGAUACUGAGGAGUCA
435646	Plate 3	E10	R-188004-00	N-188004-03	MYO16-AS1	100885782	386642907	NR_047700	GCAACCUAUUGGAGACUUU
435645	Plate 3	E10	R-188004-00	N-188004-04	MYO16-AS1	100885782	386642907	NR_047700	GCCUGGAUUUAGUGACUCA
435648	Plate 3	E11	R-188009-00	N-188009-01	MED4-AS1	100873965	387528007	NR_046511	AUGAUUUGGUGGUAACAUA
435647	Plate 3	E11	R-188009-00	N-188009-02	MED4-AS1	100873965	387528007	NR_046511	UGAGGAGUCCGUUGACAUA
435646	Plate 3	E11	R-188009-00	N-188009-03	MED4-AS1	100873965	387528007	NR_046511	GAAAACACUCUUCGGCUUA
435645	Plate 3	E11	R-188009-00	N-188009-04	MED4-AS1	100873965	387528007	NR_046511	GCACGAAUACAUCACUGAA
435648	Plate 3	F02	R-188010-00	N-188010-01	MAGI2-AS2	100874021	390979627	NR_046689	CAAUCUAAUAUGUGGGACA
435647	Plate 3	F02	R-188010-00	N-188010-02	MAGI2-AS2	100874021	390979627	NR_046689	GGAAUAGAGCUCAGUUCAA
435646	Plate 3	F02	R-188010-00	N-188010-03	MAGI2-AS2	100874021	390979627	NR_046689	GCGACACUCUGAAGAAAUU
435645	Plate 3	F02	R-188010-00	N-188010-04	MAGI2-AS2	100874021	390979627	NR_046689	GCAAACGAGGAAAUGGCUA
435648	Plate 3	F03	R-188023-00	N-188023-01	DGCR9	25787	205830460	NR_024159	GCAAAGAUGGUGCGAGUCA
435647	Plate 3	F03	R-188023-00	N-188023-02	DGCR9	25787	205830460	NR_024159	CACAAUGGCUGCAGAUCCA
435646	Plate 3	F03	R-188023-00	N-188023-03	DGCR9	25787	205830460	NR_024159	GGCCAAAGGCUAUGCGAGC
435645	Plate 3	F03	R-188023-00	N-188023-04	DGCR9	25787	205830460	NR_024159	AGAUCAAUGGGACGGAUGA
435648	Plate 3	F04	R-188024-00	N-188024-01	STL	7955	223718020	NR_026876	CUUUCAACAUGGACGUCAA
435647	Plate 3	F04	R-188024-00	N-188024-02	STL	7955	223718020	NR_026876	UCUUAUAGAAGCACGAACA
435646	Plate 3	F04	R-188024-00	N-188024-03	STL	7955	223718020	NR_026876	AAGCAUUUGUGACGUCUAU
435645	Plate 3	F04	R-188024-00	N-188024-04	STL	7955	223718020	NR_026876	CAGACAAAGAUGCGGAGAC
435648	Plate 3	F05	R-188041-00	N-188041-01	ARHGEF3-AS1	100874200	388490224	NR_046572	CAAGAAUCCUCAUGGGCUU
435647	Plate 3	F05	R-188041-00	N-188041-02	ARHGEF3-AS1	100874200	388490224	NR_046572	ACAUGUGGGUGGUUAUUUA
435646	Plate 3	F05	R-188041-00	N-188041-03	ARHGEF3-AS1	100874200	388490224	NR_046572	CAAGGUGUCAGGAUCUAUA
435645	Plate 3	F05	R-188041-00	N-188041-04	ARHGEF3-AS1	100874200	388490224	NR_046572	GGCUAAUAAGAUCGCAAGA
435648	Plate 3	F06	R-188051-00	N-188051-01	SNHG1	23642	110347560	NR_003098	GGCCAUAGCUUUAAGAGAU
435647	Plate 3	F06	R-188051-00	N-188051-02	SNHG1	23642	110347560	NR_003098	GUUACAGGUCUGAGCAAAU
435646	Plate 3	F06	R-188051-00	N-188051-03	SNHG1	23642	110347560	NR_003098	GCUUGUUGCUAUAUACCAU
435645	Plate 3	F06	R-188051-00	N-188051-04	SNHG1	23642	110347560	NR_003098	UUAUGCAAAGCCAGCGUUA
435648	Plate 3	F07	R-188052-00	N-188052-01	CFLAR-AS1	65072	338797730	NR_040030	CCACAUAAUUACUCUAGAU
435647	Plate 3	F07	R-188052-00	N-188052-02	CFLAR-AS1	65072	338797730	NR_040030	CCCAAGUGUUCAAUGUUAA
435646	Plate 3	F07	R-188052-00	N-188052-03	CFLAR-AS1	65072	338797730	NR_040030	CUAUAAGGUCCCACCCAUA
435645	Plate 3	F07	R-188052-00	N-188052-04	CFLAR-AS1	65072	338797730	NR_040030	GCAAUUACCUUACCCGCUU
435648	Plate 3	F08	R-188060-00	N-188060-01	CLUHP3	100132341	194394228	NR_024034	GCACAAGGCCCACGGUGAU
435647	Plate 3	F08	R-188060-00	N-188060-02	CLUHP3	100132341	194394228	NR_024034	AGAUGCAGCCUGACCAUUA
435646	Plate 3	F08	R-188060-00	N-188060-03	CLUHP3	100132341	194394228	NR_024034	GGUAAGUGAGUGACAGCCU
435645	Plate 3	F08	R-188060-00	N-188060-04	CLUHP3	100132341	194394228	NR_024034	UGAGGGACCUACCCAACAA
435648	Plate 3	F09	R-188081-00	N-188081-01	DGCR5	26220	345842382	NR_045121	UGGCAAAUGUAUUAACGUU
435647	Plate 3	F09	R-188081-00	N-188081-02	DGCR5	26220	345842382	NR_045121	CAGGGAGUCAAGAGCGUGA
435646	Plate 3	F09	R-188081-00	N-188081-03	DGCR5	26220	345842382	NR_045121	CUGGAGAUGGAGAAGCGAA
435645	Plate 3	F09	R-188081-00	N-188081-04	DGCR5	26220	345842382	NR_045121	GGACCCAUGUCGUACGCCA
435648	Plate 3	F10	R-188085-00	N-188085-01	NRON	641373	343432675	NR_045006	CGGCAAAAUCAUUAGGCUA
435647	Plate 3	F10	R-188085-00	N-188085-02	NRON	641373	343432675	NR_045006	UCAUCAAAUUAUCGCAGAA
435646	Plate 3	F10	R-188085-00	N-188085-03	NRON	641373	343432675	NR_045006	ACAAAGAGAACACGCAAAG
435645	Plate 3	F10	R-188085-00	N-188085-04	NRON	641373	343432675	NR_045006	GCCCAUUUGCCACGACCAA
435648	Plate 3	F11	R-188090-00	N-188090-01	ZFX-AS1	100873922	387157874	NR_046657	AUGUAGACCUUCUUGAAUA
435647	Plate 3	F11	R-188090-00	N-188090-02	ZFX-AS1	100873922	387157874	NR_046657	GAAAAGAAGCUGUUGAUUU
435646	Plate 3	F11	R-188090-00	N-188090-03	ZFX-AS1	100873922	387157874	NR_046657	CCUUGAGCCAGAAACGAUA
435645	Plate 3	F11	R-188090-00	N-188090-04	ZFX-AS1	100873922	387157874	NR_046657	UUAAUAGAGAGGAGCCCAA
435648	Plate 3	G02	R-188094-00	N-188094-01	ABCC5-AS1	100873982	387912544	NR_046570	CUGCUGAGUCACCGAGUAU
435647	Plate 3	G02	R-188094-00	N-188094-02	ABCC5-AS1	100873982	387912544	NR_046570	UGCAUUGCUUCAAGACUAA
435646	Plate 3	G02	R-188094-00	N-188094-03	ABCC5-AS1	100873982	387912544	NR_046570	GCAAAAUGCUAAUCUCCUU
435645	Plate 3	G02	R-188094-00	N-188094-04	ABCC5-AS1	100873982	387912544	NR_046570	ACAUCUAUAGGAAUGGCUA
435648	Plate 3	G03	R-188103-00	N-188103-01	PDZK1IP1-AS1	100874253	389565499	NR_047498	GAGCCAAGCUAGGGAGUCA
435647	Plate 3	G03	R-188103-00	N-188103-02	PDZK1IP1-AS1	100874253	389565499	NR_047498	GCAUGAUUCCCAAGCUCAA
435646	Plate 3	G03	R-188103-00	N-188103-03	PDZK1IP1-AS1	100874253	389565499	NR_047498	GCAAUAGUCCUGAUCUAAU
435645	Plate 3	G03	R-188103-00	N-188103-04	PDZK1IP1-AS1	100874253	389565499	NR_047498	GCAAGGAAUGUACUAUAGA
435648	Plate 3	G04	R-188120-00	N-188120-01	DNAJB8-AS1	285224	323633423	NR_037890	CAGACAGGAGUGACCGAAA
435647	Plate 3	G04	R-188120-00	N-188120-02	DNAJB8-AS1	285224	323633423	NR_037890	CAGGAUCAGCCACGGGAUU
435646	Plate 3	G04	R-188120-00	N-188120-03	DNAJB8-AS1	285224	323633423	NR_037890	CAGAAGAGGUGACGCCUUG
435645	Plate 3	G04	R-188120-00	N-188120-04	DNAJB8-AS1	285224	323633423	NR_037890	UCAUUUGACAAGCGCAAUU
435648	Plate 3	G05	R-188123-00	N-188123-01	MEG8	79104	301069440	NR_024149	AGUGAAAACUGCCUCGAAU
435647	Plate 3	G05	R-188123-00	N-188123-02	MEG8	79104	301069440	NR_024149	CCUAAUGUGUAAAUUUCGA
435646	Plate 3	G05	R-188123-00	N-188123-03	MEG8	79104	301069440	NR_024149	AGUCAGUGUUCAAACUAUC
435645	Plate 3	G05	R-188123-00	N-188123-04	MEG8	79104	301069440	NR_024149	GCGCUGGUUGGCUUGGUCA
435648	Plate 3	G06	R-188128-00	N-188128-01	PACRG-AS1	285796	257153355	NR_028390	GAUUAUACACUGAGGACGA
435647	Plate 3	G06	R-188128-00	N-188128-02	PACRG-AS1	285796	257153355	NR_028390	GGUCUCUUGUCCAGCGAUA
435646	Plate 3	G06	R-188128-00	N-188128-03	PACRG-AS1	285796	257153355	NR_028390	CCGUAUAUCUUGUCACCGA
435645	Plate 3	G06	R-188128-00	N-188128-04	PACRG-AS1	285796	257153355	NR_028390	CCUCCAUCCUCACGGGUAU
435648	Plate 3	G07	R-188129-00	N-188129-01	LEF1-AS1	641518	260656059	NR_029374	GCGUGGAGUUGAAGAAUUU
435647	Plate 3	G07	R-188129-00	N-188129-02	LEF1-AS1	641518	260656059	NR_029374	GCAUUGGGCAAGCACGUAA
435646	Plate 3	G07	R-188129-00	N-188129-03	LEF1-AS1	641518	260656059	NR_029374	GACAAGAUCUACAUCCAAU
435645	Plate 3	G07	R-188129-00	N-188129-04	LEF1-AS1	641518	260656059	NR_029374	AUGCAGAACAAGGUCGUUA
435648	Plate 3	G08	R-188132-00	N-188132-01	SCARNA17	677769	93352543	NR_003003	GAGAGUAGGCAGCGGGUGA
435647	Plate 3	G08	R-188132-00	N-188132-02	SCARNA17	677769	93352543	NR_003003	CGGAUGAGCCCGCAGUAUU
435646	Plate 3	G08	R-188132-00	N-188132-03	SCARNA17	677769	93352543	NR_003003	AUGAAAACGUGGCGAGCGA
435645	Plate 3	G08	R-188132-00	N-188132-04	SCARNA17	677769	93352543	NR_003003	GGUGAUUGUAGUAGGCUAG
435648	Plate 3	G09	R-188135-00	N-188135-01	ASAP1-IT1	29065	215422335	NR_002765	GCUAAGAUCUGGUCCAAAA
435647	Plate 3	G09	R-188135-00	N-188135-02	ASAP1-IT1	29065	215422335	NR_002765	GCUAGUACCCUAAGCAAGA
435646	Plate 3	G09	R-188135-00	N-188135-03	ASAP1-IT1	29065	215422335	NR_002765	UAGCAGGUGGAGAUAAUUU
435645	Plate 3	G09	R-188135-00	N-188135-04	ASAP1-IT1	29065	215422335	NR_002765	GCUCCUGGCUAAUCAAUGU
435648	Plate 3	G10	R-188139-00	N-188139-01	MIMT1	100073347	195947345	NR_024059	CGACCUGUUUGCAUAAAGA
435647	Plate 3	G10	R-188139-00	N-188139-02	MIMT1	100073347	195947345	NR_024059	GUAUGGGAUUAUUAAGGAU
435646	Plate 3	G10	R-188139-00	N-188139-03	MIMT1	100073347	195947345	NR_024059	CUGCGUAAGCCCACUGCAU
435645	Plate 3	G10	R-188139-00	N-188139-04	MIMT1	100073347	195947345	NR_024059	ACUCAUAGCAUCAUAGCAC
435648	Plate 3	G11	R-188155-00	N-188155-01	ZRANB2-AS1	100132618	336088658	NR_038420	GCAGAUGAAUAUUAACGAA
435647	Plate 3	G11	R-188155-00	N-188155-02	ZRANB2-AS1	100132618	336088658	NR_038420	GCGAAGAGCUAGUCCCGUU
435646	Plate 3	G11	R-188155-00	N-188155-03	ZRANB2-AS1	100132618	336088658	NR_038420	GCAGCAUGGUGAUCGGGAA
435645	Plate 3	G11	R-188155-00	N-188155-04	ZRANB2-AS1	100132618	336088658	NR_038420	AGUCUUAGGUUCCCGCUUA
435648	Plate 3	H02	R-188158-00	N-188158-01	EGFLAM-AS4	100852408	374349225	NR_046219	ACGGAUGUUAAGAGGAGUA
435647	Plate 3	H02	R-188158-00	N-188158-02	EGFLAM-AS4	100852408	374349225	NR_046219	GAUUCAGGCUUUAGCGAUG
435646	Plate 3	H02	R-188158-00	N-188158-03	EGFLAM-AS4	100852408	374349225	NR_046219	CUACCUAAGUGAUAUGGUU
435645	Plate 3	H02	R-188158-00	N-188158-04	EGFLAM-AS4	100852408	374349225	NR_046219	UCCCAUGAGUUUAGGUUCU
435648	Plate 3	H03	R-188161-00	N-188161-01	POU6F2-AS1	100861520	386869323	NR_046711	GAGAAGACUGCUUGGGAAA
435647	Plate 3	H03	R-188161-00	N-188161-02	POU6F2-AS1	100861520	386869323	NR_046711	AGAUUACCACCAUGGGAUU
435646	Plate 3	H03	R-188161-00	N-188161-03	POU6F2-AS1	100861520	386869323	NR_046711	UCUCCGAACUGCCGGUACA
435645	Plate 3	H03	R-188161-00	N-188161-04	POU6F2-AS1	100861520	386869323	NR_046711	GAGCGAGGCAGGUGUUCCA
435648	Plate 3	H04	R-188167-00	N-188167-01	WDR52-AS1	100874029	387912576	NR_046728	CUGCAAGACAGCUAAUUAU
435647	Plate 3	H04	R-188167-00	N-188167-02	WDR52-AS1	100874029	387912576	NR_046728	AGAUACUGCUUCCCGCAAA
435646	Plate 3	H04	R-188167-00	N-188167-03	WDR52-AS1	100874029	387912576	NR_046728	CCAGAGGUCCACUACCAAA
435645	Plate 3	H04	R-188167-00	N-188167-04	WDR52-AS1	100874029	387912576	NR_046728	CUAGGUAAAUUGUCAUUGU
435648	Plate 3	H05	R-188170-00	N-188170-01	BRWD1-AS1	100874093	390979623	NR_046655	CCAUAUGUCAAGAGACUCA
435647	Plate 3	H05	R-188170-00	N-188170-02	BRWD1-AS1	100874093	390979623	NR_046655	GCUUCAGGUCACUGGGUCA
435646	Plate 3	H05	R-188170-00	N-188170-03	BRWD1-AS1	100874093	390979623	NR_046655	CAAACAAGGGUCUCGCUGA
435645	Plate 3	H05	R-188170-00	N-188170-04	BRWD1-AS1	100874093	390979623	NR_046655	GCAACUCCUUAGUGGGUAC
435648	Plate 3	H06	R-188178-00	N-188178-01	MLIP-IT1	100874282	389985993	NR_046832	GGAGAAGGUUCCUGGUUGA
435647	Plate 3	H06	R-188178-00	N-188178-02	MLIP-IT1	100874282	389985993	NR_046832	GCUGAGUAAGGUAGUUAGA
435646	Plate 3	H06	R-188178-00	N-188178-03	MLIP-IT1	100874282	389985993	NR_046832	AAUUGGAUCAUGAUGGACA
435645	Plate 3	H06	R-188178-00	N-188178-04	MLIP-IT1	100874282	389985993	NR_046832	AAGAAAACCUGUCGUAGGA
435648	Plate 3	H07	R-188179-00	N-188179-01	PRICKLE2-AS3	100874243	388453763	NR_046702	CGACCAUAUUACAAGGCAA
435647	Plate 3	H07	R-188179-00	N-188179-02	PRICKLE2-AS3	100874243	388453763	NR_046702	GGCAAUGGGCAUCGGGCAA
435646	Plate 3	H07	R-188179-00	N-188179-03	PRICKLE2-AS3	100874243	388453763	NR_046702	AGUCAUCAUCUGAGGUCGA
435645	Plate 3	H07	R-188179-00	N-188179-04	PRICKLE2-AS3	100874243	388453763	NR_046702	GCCUGAACGUUCUGAUAAC
435648	Plate 3	H08	R-188196-00	N-188196-01	PAR5	8123	183238674	NR_022008	GGUAUGAUCUCAAUGAAUA
435647	Plate 3	H08	R-188196-00	N-188196-02	PAR5	8123	183238674	NR_022008	AUGCAUGGGAGGACGUAAA
435646	Plate 3	H08	R-188196-00	N-188196-03	PAR5	8123	183238674	NR_022008	GGUUAAGGAUAAUGGCGUG
435645	Plate 3	H08	R-188196-00	N-188196-04	PAR5	8123	183238674	NR_022008	AUCCAGGCAGUUAGCGAUA
435648	Plate 3	H09	R-188200-00	N-188200-01	CPS1-IT1	29034	192807280	NR_002763	GGAAUUGAACCUAUACAUU
435647	Plate 3	H09	R-188200-00	N-188200-02	CPS1-IT1	29034	192807280	NR_002763	ACUUACAUAUUGCGAGUUU
435646	Plate 3	H09	R-188200-00	N-188200-03	CPS1-IT1	29034	192807280	NR_002763	UGAUUGUUAUUUAGCGGUA
435645	Plate 3	H09	R-188200-00	N-188200-04	CPS1-IT1	29034	192807280	NR_002763	CGAUUUAUUUGGUGUGCGU
435648	Plate 3	H10	R-188217-00	N-188217-01	JPX	554203	217416399	NR_024582	CUGUUUGAGUUAAAGACAA
435647	Plate 3	H10	R-188217-00	N-188217-02	JPX	554203	217416399	NR_024582	UUGCAAGGCGUCCGAAGUA
435646	Plate 3	H10	R-188217-00	N-188217-03	JPX	554203	217416399	NR_024582	ACUGAAUCACUCUGCUUAA
435645	Plate 3	H10	R-188217-00	N-188217-04	JPX	554203	217416399	NR_024582	UCAGAGAUCAGCUGCUCAA
435648	Plate 3	H11	R-188218-00	N-188218-01	C6orf147	387097	224177539	NR_027005	GUGUUGGAGUACAGGCCUU
435647	Plate 3	H11	R-188218-00	N-188218-02	C6orf147	387097	224177539	NR_027005	AAUGCUAACCAGCUAAUAA
435646	Plate 3	H11	R-188218-00	N-188218-03	C6orf147	387097	224177539	NR_027005	GCACCAGUGAGGCAAGUAU
435645	Plate 3	H11	R-188218-00	N-188218-04	C6orf147	387097	224177539	NR_027005	CAGGUUAGUUCCUUCUGUA
435644	Plate 4	A02	R-188235-00	N-188235-01	INHBA-AS1	285954	224465160	NR_027119	GUCCCUGGCUGGAAAGUUA
435643	Plate 4	A02	R-188235-00	N-188235-02	INHBA-AS1	285954	224465160	NR_027119	AGGAGCUUCUGGAAACUAA
435642	Plate 4	A02	R-188235-00	N-188235-03	INHBA-AS1	285954	224465160	NR_027119	AGAUUCAAGUCUUCCUAAU
435641	Plate 4	A02	R-188235-00	N-188235-04	INHBA-AS1	285954	224465160	NR_027119	CUUGGAAAGAUGGGCAAAU
435644	Plate 4	A03	R-188239-00	N-188239-01	SAMD12-AS1	552860	333108259	NR_038210	CUGAUUGGUUGUACGACUA
435643	Plate 4	A03	R-188239-00	N-188239-02	SAMD12-AS1	552860	333108259	NR_038210	GGCAGGACUUUACGGUCAA
435642	Plate 4	A03	R-188239-00	N-188239-03	SAMD12-AS1	552860	333108259	NR_038210	AGGAUAUCGUUUCGCAUCA
435641	Plate 4	A03	R-188239-00	N-188239-04	SAMD12-AS1	552860	333108259	NR_038210	UGACCAUAGUUGAUAUUCU
435644	Plate 4	A04	R-188240-00	N-188240-01	CCDC148-AS1	554201	336391101	NR_038850	GAGAAGAUAUCCAGCACUA
435643	Plate 4	A04	R-188240-00	N-188240-02	CCDC148-AS1	554201	336391101	NR_038850	CGACAAAGGAGGGUGGGAA
435642	Plate 4	A04	R-188240-00	N-188240-03	CCDC148-AS1	554201	336391101	NR_038850	GAUCUUUGGUGAAGGACAC
435641	Plate 4	A04	R-188240-00	N-188240-04	CCDC148-AS1	554201	336391101	NR_038850	AAGCAUGGCUACUUGGAAC
435644	Plate 4	A05	R-188242-00	N-188242-01	SCARNA10	692148	161087007	NR_004387	GGAGAGAAAUUGUGGUAAC
435643	Plate 4	A05	R-188242-00	N-188242-02	SCARNA10	692148	161087007	NR_004387	GGACUUAGCUUGUGUUAUG
435642	Plate 4	A05	R-188242-00	N-188242-03	SCARNA10	692148	161087007	NR_004387	CUGUAAUCUUGGUGGGCGA
435641	Plate 4	A05	R-188242-00	N-188242-04	SCARNA10	692148	161087007	NR_004387	UGUAAGGGCAGACCAACAA
435644	Plate 4	A06	R-188256-00	N-188256-01	NAALADL2-AS3	100862679	378786686	NR_046390	UAUCUAGGAGUCAGAGUAU
435643	Plate 4	A06	R-188256-00	N-188256-02	NAALADL2-AS3	100862679	378786686	NR_046390	GUGGAAACCAUUUGCUGAU
435642	Plate 4	A06	R-188256-00	N-188256-03	NAALADL2-AS3	100862679	378786686	NR_046390	UUAAAAGAAAGGUGACUAG
435641	Plate 4	A06	R-188256-00	N-188256-04	NAALADL2-AS3	100862679	378786686	NR_046390	CAUUCAUAUCCUCAAUCAU
435644	Plate 4	A07	R-188283-00	N-188283-01	NOP14-AS1	317648	197209879	NR_015453	GUACAGUGGCUGCGGGCUU
435643	Plate 4	A07	R-188283-00	N-188283-02	NOP14-AS1	317648	197209879	NR_015453	GGCAGUGGCAUUCGGGAUA
435642	Plate 4	A07	R-188283-00	N-188283-03	NOP14-AS1	317648	197209879	NR_015453	AAAGCUGUGUCAUGCGUAA
435641	Plate 4	A07	R-188283-00	N-188283-04	NOP14-AS1	317648	197209879	NR_015453	GAGAAAAGGGUACCGAUUU
435644	Plate 4	A08	R-188285-00	N-188285-01	SMIM16	554279	338827641	NR_040064	CCGGAUGGCUACAAAGCAA
435643	Plate 4	A08	R-188285-00	N-188285-02	SMIM16	554279	338827641	NR_040064	AAGACGUCAUGGUGUGCUA
435642	Plate 4	A08	R-188285-00	N-188285-03	SMIM16	554279	338827641	NR_040064	GAUAGUUUGUGUGUGAAUA
435641	Plate 4	A08	R-188285-00	N-188285-04	SMIM16	554279	338827641	NR_040064	AGAUCCAGAUUAUACGUUU
435644	Plate 4	A09	R-188287-00	N-188287-01	SCARNA6	677772	91982751	NR_003006	CAGCUUAGUCACAAAGGGA
435643	Plate 4	A09	R-188287-00	N-188287-02	SCARNA6	677772	91982751	NR_003006	CAGAAGGGCAGCUGACACU
435642	Plate 4	A09	R-188287-00	N-188287-03	SCARNA6	677772	91982751	NR_003006	CCUCCAUCGCACUUCAGAA
435641	Plate 4	A09	R-188287-00	N-188287-04	SCARNA6	677772	91982751	NR_003006	GUGCUGGUAUCUGUGGCUA
435644	Plate 4	A10	R-188288-00	N-188288-01	CD27-AS1	678655	168823574	NR_015382	CCAAUUAGUCACAUGUAAA
435643	Plate 4	A10	R-188288-00	N-188288-02	CD27-AS1	678655	168823574	NR_015382	CCUAGUAUGUGGUUGUAAA
435642	Plate 4	A10	R-188288-00	N-188288-03	CD27-AS1	678655	168823574	NR_015382	CGGGAGAAGGAGAUGGGUA
435641	Plate 4	A10	R-188288-00	N-188288-04	CD27-AS1	678655	168823574	NR_015382	CUGCAGAAGGAGAUCCGAU
435644	Plate 4	A11	R-188291-00	N-188291-01	HAR1B	768097	116089271	NR_003245	GGGGCUAAAUGAAUGAACA
435643	Plate 4	A11	R-188291-00	N-188291-02	HAR1B	768097	116089271	NR_003245	GGAAAAUCUCUAAACACUU
435642	Plate 4	A11	R-188291-00	N-188291-03	HAR1B	768097	116089271	NR_003245	GGAACCACCCACUCUGCAA
435641	Plate 4	A11	R-188291-00	N-188291-04	HAR1B	768097	116089271	NR_003245	GUUUCAUGCUCUUUCGAAC
435644	Plate 4	B02	R-188292-00	N-188292-01	PWRN1	791114	221136988	NR_026646	CUACAGGCAACAUUCGAAA
435643	Plate 4	B02	R-188292-00	N-188292-02	PWRN1	791114	221136988	NR_026646	GGAAAGCAACUUCGAAUAG
435642	Plate 4	B02	R-188292-00	N-188292-03	PWRN1	791114	221136988	NR_026646	GCCCAUAUGAAACUGAGUA
435641	Plate 4	B02	R-188292-00	N-188292-04	PWRN1	791114	221136988	NR_026646	CCAGAUGAUAUAAGGCAAG
435644	Plate 4	B03	R-188293-00	N-188293-01	GAS5	60674	144226237	NR_002578	AGGCAGACCUGUUAUCCUA
435643	Plate 4	B03	R-188293-00	N-188293-02	GAS5	60674	144226237	NR_002578	UGGAUGACUUGCUUGGGUA
435642	Plate 4	B03	R-188293-00	N-188293-03	GAS5	60674	144226237	NR_002578	GAUGGAGUCUCAUGGCACA
435641	Plate 4	B03	R-188293-00	N-188293-04	GAS5	60674	144226237	NR_002578	AGGUAUGGAGAGUCGGCUU
435644	Plate 4	B04	R-188302-00	N-188302-01	PCAT1	100750225	350539830	NR_045262	CAACAUAACGGGUCCAAUU
435643	Plate 4	B04	R-188302-00	N-188302-02	PCAT1	100750225	350539830	NR_045262	AAUCAAUGAGCUACGCCAA
435642	Plate 4	B04	R-188302-00	N-188302-03	PCAT1	100750225	350539830	NR_045262	UGUCGAAUCCUGACGCACA
435641	Plate 4	B04	R-188302-00	N-188302-04	PCAT1	100750225	350539830	NR_045262	CGACAACGCUCAACUGCAC
435644	Plate 4	B05	R-188305-00	N-188305-01	MAGI1-AS1	100873983	387912549	NR_046575	GGUUUAGCUUCAUGAUCAA
435643	Plate 4	B05	R-188305-00	N-188305-02	MAGI1-AS1	100873983	387912549	NR_046575	CCAUAUGACUACAUCCACA
435642	Plate 4	B05	R-188305-00	N-188305-03	MAGI1-AS1	100873983	387912549	NR_046575	CAUACUACAAUCAACCAAA
435641	Plate 4	B05	R-188305-00	N-188305-04	MAGI1-AS1	100873983	387912549	NR_046575	UAGAGCUCACCAUGGGAUA
435644	Plate 4	B06	R-188307-00	N-188307-01	KCNAB1-AS1	100874084	390979620	NR_046618	CUUAUAGAGCUGUCAGAAU
435643	Plate 4	B06	R-188307-00	N-188307-02	KCNAB1-AS1	100874084	390979620	NR_046618	CUGCUAAGCCAUAGUUUCU
435642	Plate 4	B06	R-188307-00	N-188307-03	KCNAB1-AS1	100874084	390979620	NR_046618	GGACCAGUUAGGAGGCUGU
435641	Plate 4	B06	R-188307-00	N-188307-04	KCNAB1-AS1	100874084	390979620	NR_046618	CUGCUAUUGUGCUAAGGAU
435644	Plate 4	B07	R-188312-00	N-188312-01	KIRREL3-AS2	100874251	387912577	NR_046986	AUGAAGAGGUUUAUCUGAU
435643	Plate 4	B07	R-188312-00	N-188312-02	KIRREL3-AS2	100874251	387912577	NR_046986	UCUCAGUGACAGACUCAAA
435642	Plate 4	B07	R-188312-00	N-188312-03	KIRREL3-AS2	100874251	387912577	NR_046986	CCAAGACUGUCAUGAAACU
435641	Plate 4	B07	R-188312-00	N-188312-04	KIRREL3-AS2	100874251	387912577	NR_046986	UGGUGUAACAGUAUCGCAU
435644	Plate 4	B08	R-188317-00	N-188317-01	SLC7A11-AS1	641364	335353790	NR_038380	GUACCAACCUACUUACGAA
435643	Plate 4	B08	R-188317-00	N-188317-02	SLC7A11-AS1	641364	335353790	NR_038380	GCUAAAGUGGGAUCGAACA
435642	Plate 4	B08	R-188317-00	N-188317-03	SLC7A11-AS1	641364	335353790	NR_038380	CUUAUAGAAUGCCCAGGUA
435641	Plate 4	B08	R-188317-00	N-188317-04	SLC7A11-AS1	641364	335353790	NR_038380	GUUGAGGAUUGCUUGAGAU
435644	Plate 4	B09	R-188322-00	N-188322-01	C21orf15	54094	223029445	NR_026755	GCAAAGAGCAAUACAGAGA
435643	Plate 4	B09	R-188322-00	N-188322-02	C21orf15	54094	223029445	NR_026755	GAGUGACUGUUGUUAGAUU
435642	Plate 4	B09	R-188322-00	N-188322-03	C21orf15	54094	223029445	NR_026755	GGACGUGCCUUCAUGGUCU
435641	Plate 4	B09	R-188322-00	N-188322-04	C21orf15	54094	223029445	NR_026755	GGUCCAGGUUUGAAGCAAG
435644	Plate 4	B10	R-188345-00	N-188345-01	LHFPL3-AS2	723809	225543447	NR_027374	CUACCAGGUCUGUGGGAUU
435643	Plate 4	B10	R-188345-00	N-188345-02	LHFPL3-AS2	723809	225543447	NR_027374	CCUAGGGGAUAGAUGAUUA
435642	Plate 4	B10	R-188345-00	N-188345-03	LHFPL3-AS2	723809	225543447	NR_027374	GGACUUCAUUAAUGUUGUA
435641	Plate 4	B10	R-188345-00	N-188345-04	LHFPL3-AS2	723809	225543447	NR_027374	GGACAUGAUACCUAUUUUA
435644	Plate 4	B11	R-188346-00	N-188346-01	LINC00163	727699	299782551	NR_033840	UCAGAAAGCUGUCAGGUCA
435643	Plate 4	B11	R-188346-00	N-188346-02	LINC00163	727699	299782551	NR_033840	GCUGACAGUGGAUGCGAAU
435642	Plate 4	B11	R-188346-00	N-188346-03	LINC00163	727699	299782551	NR_033840	GCUGAGCACUGCACCGACA
435641	Plate 4	B11	R-188346-00	N-188346-04	LINC00163	727699	299782551	NR_033840	GCUCGGACAGCAUCCAUAA
435644	Plate 4	C02	R-188445-00	N-188445-01	LOC100128054	100128054	300068927	NR_033969	CUGCCAAGAUUAUCAGCCA
435643	Plate 4	C02	R-188445-00	N-188445-02	LOC100128054	100128054	300068927	NR_033969	GGCUUAACCUAUUUUGAUA
435642	Plate 4	C02	R-188445-00	N-188445-03	LOC100128054	100128054	300068927	NR_033969	CCUCUAGAAACUUGUCGUA
435641	Plate 4	C02	R-188445-00	N-188445-04	LOC100128054	100128054	300068927	NR_033969	AUUACAACCAUCCGUAUUA
435644	Plate 4	C03	R-188447-00	N-188447-01	LOC100129213	100129213	336088650	NR_038419	AAGGAUAGGUCAAUAAUGA
435643	Plate 4	C03	R-188447-00	N-188447-02	LOC100129213	100129213	336088650	NR_038419	UGAUAUUACUUCUGGGCGA
435642	Plate 4	C03	R-188447-00	N-188447-03	LOC100129213	100129213	336088650	NR_038419	UGAUAGCACAACAGGACGA
435641	Plate 4	C03	R-188447-00	N-188447-04	LOC100129213	100129213	336088650	NR_038419	UAGGUAGAGUUGAGUGAUC
435644	Plate 4	C04	R-188524-00	N-188524-01	LOC100132111	100132111	209862783	NR_024237	GGGAGUGUUUGAAUGAAGA
435643	Plate 4	C04	R-188524-00	N-188524-02	LOC100132111	100132111	209862783	NR_024237	UGACUGAAUUCUGGCCAAU
435642	Plate 4	C04	R-188524-00	N-188524-03	LOC100132111	100132111	209862783	NR_024237	GUGUAGAUAUCACGGGCAC
435641	Plate 4	C04	R-188524-00	N-188524-04	LOC100132111	100132111	209862783	NR_024237	GCUUAGGAAGGAUGGAAUG
435644	Plate 4	C05	R-188525-00	N-188525-01	LOC100128292	100128292	218082851	NR_024585	GAGACAAAUCAGCGGACUA
435643	Plate 4	C05	R-188525-00	N-188525-02	LOC100128292	100128292	218082851	NR_024585	GAUUAAGACCUCCGCCGAA
435642	Plate 4	C05	R-188525-00	N-188525-03	LOC100128292	100128292	218082851	NR_024585	UCGCCUCAACUGCGGUAAA
435641	Plate 4	C05	R-188525-00	N-188525-04	LOC100128292	100128292	218082851	NR_024585	GAGGAAAAGUUGGAGACGA
435644	Plate 4	C06	R-188528-00	N-188528-01	LOC100126784	100126784	350606397	NR_015384	ACUCGAAGCAAUCGGGCGA
435643	Plate 4	C06	R-188528-00	N-188528-02	LOC100126784	100126784	350606397	NR_015384	GGCCAAACCUUGCUGCGUU
435642	Plate 4	C06	R-188528-00	N-188528-03	LOC100126784	100126784	350606397	NR_015384	GUGGAGGCUUGACGACAUU
435641	Plate 4	C06	R-188528-00	N-188528-04	LOC100126784	100126784	350606397	NR_015384	CCUCACAUUUCCAGCGAUG
435644	Plate 4	C07	R-188530-00	N-188530-01	LINC00536	100859921	374349214	NR_046215	GAACUUACCUGUGUCGAAA
435643	Plate 4	C07	R-188530-00	N-188530-02	LINC00536	100859921	374349214	NR_046215	CCACUUGACUCCUUCGCAA
435642	Plate 4	C07	R-188530-00	N-188530-03	LINC00536	100859921	374349214	NR_046215	GCAGGAGGCACAAGACGUA
435641	Plate 4	C07	R-188530-00	N-188530-04	LINC00536	100859921	374349214	NR_046215	UCAGGAGAACAUACGGCAA
435644	Plate 4	C08	R-188542-00	N-188542-01	LOC100129269	100129269	300796546	NR_034126	GAACUAACUGAGUGAGAGU
435643	Plate 4	C08	R-188542-00	N-188542-02	LOC100129269	100129269	300796546	NR_034126	GAAAGGGACCACAGGCUAU
435642	Plate 4	C08	R-188542-00	N-188542-03	LOC100129269	100129269	300796546	NR_034126	CAUCUGUAUGCUUGGUAAU
435641	Plate 4	C08	R-188542-00	N-188542-04	LOC100129269	100129269	300796546	NR_034126	AUGUGUUAGUAAUUGGCUA
435644	Plate 4	C09	R-188608-00	N-188608-01	LINC00502	100874184	387942367	NR_047467	UGGUUAGGCCAGAUGGAAA
435643	Plate 4	C09	R-188608-00	N-188608-02	LINC00502	100874184	387942367	NR_047467	GAGUGGAGGCAGCUGGUAA
435642	Plate 4	C09	R-188608-00	N-188608-03	LINC00502	100874184	387942367	NR_047467	UGAAAUACAGGGUAAGUUG
435641	Plate 4	C09	R-188608-00	N-188608-04	LINC00502	100874184	387942367	NR_047467	UAAUUCUGUAGCAGGUUAA
435644	Plate 4	C10	R-188635-00	N-188635-01	LINC00616	641365	323423027	NR_037866	GGUCGGUACUGUAUUGAUU
435643	Plate 4	C10	R-188635-00	N-188635-02	LINC00616	641365	323423027	NR_037866	CUGGGUUACCAAUGGGAUA
435642	Plate 4	C10	R-188635-00	N-188635-03	LINC00616	641365	323423027	NR_037866	GCAAGAGAGAGUCCGUUUA
435641	Plate 4	C10	R-188635-00	N-188635-04	LINC00616	641365	323423027	NR_037866	CCACCAUUUCACAGGUUAU
435644	Plate 4	C11	R-188703-00	N-188703-01	LINC00457	100874179	390190218	NR_047036	GGGAGCAGAAUGACGCAGA
435643	Plate 4	C11	R-188703-00	N-188703-02	LINC00457	100874179	390190218	NR_047036	UGUAGAAACAGUCGCAGAU
435642	Plate 4	C11	R-188703-00	N-188703-03	LINC00457	100874179	390190218	NR_047036	GCUAGAUAUCAGAGCCACU
435641	Plate 4	C11	R-188703-00	N-188703-04	LINC00457	100874179	390190218	NR_047036	AGGAUUGCAUUAAGCGACU
435644	Plate 4	D02	R-188728-00	N-188728-01	KIF9-AS1	285352	291045126	NR_033373	GGAACAGGGUUGUGAUUUA
435643	Plate 4	D02	R-188728-00	N-188728-02	KIF9-AS1	285352	291045126	NR_033373	GCUCAAUGCUGGAAGUUUC
435642	Plate 4	D02	R-188728-00	N-188728-03	KIF9-AS1	285352	291045126	NR_033373	GUCUGUGGAUCAAUGGUAA
435641	Plate 4	D02	R-188728-00	N-188728-04	KIF9-AS1	285352	291045126	NR_033373	GAUGGGACGUGCUGCUCUA
435644	Plate 4	D03	R-188730-00	N-188730-01	LOC339975	339975	336594992	NR_038931	CUCCAAAUUAUGUGAGAGA
435643	Plate 4	D03	R-188730-00	N-188730-02	LOC339975	339975	336594992	NR_038931	GGUCAAAUUUGGGUGGUUC
435642	Plate 4	D03	R-188730-00	N-188730-03	LOC339975	339975	336594992	NR_038931	GACAAACAUCUGUGAGUUG
435641	Plate 4	D03	R-188730-00	N-188730-04	LOC339975	339975	336594992	NR_038931	GUGGUGGGUUGAACGGUGA
435644	Plate 4	D04	R-188853-00	N-188853-01	LOC100132078	100132078	373838703	NR_046085	GAUCAGAGGCGACGUCUUA
435643	Plate 4	D04	R-188853-00	N-188853-02	LOC100132078	100132078	373838703	NR_046085	GAUUGAAUGUAACGAUCUA
435642	Plate 4	D04	R-188853-00	N-188853-03	LOC100132078	100132078	373838703	NR_046085	GGUUCAACUGGGCGAGGAA
435641	Plate 4	D04	R-188853-00	N-188853-04	LOC100132078	100132078	373838703	NR_046085	GUUGGUAUCUCCAGCGACU
435644	Plate 4	D05	R-188865-00	N-188865-01	ZNF582-AS1	386758	312032428	NR_037161	CGAGUGACCGAGUGGGCAA
435643	Plate 4	D05	R-188865-00	N-188865-02	ZNF582-AS1	386758	312032428	NR_037161	GCAAAUAAUGAACGUAACU
435642	Plate 4	D05	R-188865-00	N-188865-03	ZNF582-AS1	386758	312032428	NR_037161	CCUUAAAGUUUGGAAGCGU
435641	Plate 4	D05	R-188865-00	N-188865-04	ZNF582-AS1	386758	312032428	NR_037161	GGGAAGAUGGAGCUGCGAU
435644	Plate 4	D06	R-188869-00	N-188869-01	LINC00558	100861552	384367991	NR_047488	GAUAACAUGCAUAGGACGU
435643	Plate 4	D06	R-188869-00	N-188869-02	LINC00558	100861552	384367991	NR_047488	GCACAGAUCCACCGAACAC
435642	Plate 4	D06	R-188869-00	N-188869-03	LINC00558	100861552	384367991	NR_047488	UCAAGAGAGUUGCAACGUU
435641	Plate 4	D06	R-188869-00	N-188869-04	LINC00558	100861552	384367991	NR_047488	CGCCUAUGAAGCUCGUAAA
435644	Plate 4	D07	R-188870-00	N-188870-01	LINC00441	100862704	379030629	NR_046414	GACGCUAAGUCAUGAGGAA
435643	Plate 4	D07	R-188870-00	N-188870-02	LINC00441	100862704	379030629	NR_046414	AAACAAACUUGGAGCGCUG
435642	Plate 4	D07	R-188870-00	N-188870-03	LINC00441	100862704	379030629	NR_046414	GCUACAGGAAUGCAAACAU
435641	Plate 4	D07	R-188870-00	N-188870-04	LINC00441	100862704	379030629	NR_046414	UGGGAAACCUGGCGUGGGU
435644	Plate 4	D08	R-188871-00	N-188871-01	LINC00424	100874182	390125193	NR_047040	GCUGGGAGGUCUGGAGUAA
435643	Plate 4	D08	R-188871-00	N-188871-02	LINC00424	100874182	390125193	NR_047040	UCCACAAGACUGAGAGCAA
435642	Plate 4	D08	R-188871-00	N-188871-03	LINC00424	100874182	390125193	NR_047040	AGAUCUGAGUUCUACAAUA
435641	Plate 4	D08	R-188871-00	N-188871-04	LINC00424	100874182	390125193	NR_047040	GUUCUGAGGCAGGGACACA
435644	Plate 4	D09	R-188907-00	N-188907-01	LINC00254	64735	299890802	NR_033914	GCAAAUAAAUACAUCACGU
435643	Plate 4	D09	R-188907-00	N-188907-02	LINC00254	64735	299890802	NR_033914	GAGACUGCAUACAACGUUU
435642	Plate 4	D09	R-188907-00	N-188907-03	LINC00254	64735	299890802	NR_033914	ACAGCUAAUUAGUGGCAAG
435641	Plate 4	D09	R-188907-00	N-188907-04	LINC00254	64735	299890802	NR_033914	GCGGAUAUUACUUACGAGU
435644	Plate 4	D10	R-188909-00	N-188909-01	LOC100128338	100128338	299782595	NR_033849	GGACAGAGUAGGAGCGUAA
435643	Plate 4	D10	R-188909-00	N-188909-02	LOC100128338	100128338	299782595	NR_033849	CCAAGAUGCUAGUCACACA
435642	Plate 4	D10	R-188909-00	N-188909-03	LOC100128338	100128338	299782595	NR_033849	GCUGAAUCACGUCAAGUAU
435641	Plate 4	D10	R-188909-00	N-188909-04	LOC100128338	100128338	299782595	NR_033849	CAAUGUCAGUGUCCGGCUA
435644	Plate 4	D11	R-189010-00	N-189010-01	LOC643648	643648	374253781	NR_046203	UGAUUUGUGUGAAGGCAAU
435643	Plate 4	D11	R-189010-00	N-189010-02	LOC643648	643648	374253781	NR_046203	AGCAUGGAUUGGUGCGUUU
435642	Plate 4	D11	R-189010-00	N-189010-03	LOC643648	643648	374253781	NR_046203	UUAAUUAGCUCUCAGGACU
435641	Plate 4	D11	R-189010-00	N-189010-04	LOC643648	643648	374253781	NR_046203	AGUCGCAGGUGGCAUGAUU
435644	Plate 4	E02	R-189030-00	N-189030-01	LINC00229	414351	343403774	NR_044991	CCUUUGAAAUACUAGCAAU
435643	Plate 4	E02	R-189030-00	N-189030-02	LINC00229	414351	343403774	NR_044991	CUGCCAGUGUGGAGAGGGA
435642	Plate 4	E02	R-189030-00	N-189030-03	LINC00229	414351	343403774	NR_044991	GCAGGGCUGUGGAGAGCAU
435641	Plate 4	E02	R-189030-00	N-189030-04	LINC00229	414351	343403774	NR_044991	CCUCGAUACACCACACAGA
435644	Plate 4	E03	R-189033-00	N-189033-01	LOC100859930	100859930	365733597	NR_045680	GGAAAUAGGAUGCGAGAAG
435643	Plate 4	E03	R-189033-00	N-189033-02	LOC100859930	100859930	365733597	NR_045680	GCGCAUAGGCCGGUUCUAA
435642	Plate 4	E03	R-189033-00	N-189033-03	LOC100859930	100859930	365733597	NR_045680	GGAAGUUGAGUUCGGUUCA
435641	Plate 4	E03	R-189033-00	N-189033-04	LOC100859930	100859930	365733597	NR_045680	GGAGAUAUUUCAUGGGGAC
435644	Plate 4	E04	R-189069-00	N-189069-01	LOC574538	574538	299782582	NR_033859	AGAAGCGAGUUGCGGAUUU
435643	Plate 4	E04	R-189069-00	N-189069-02	LOC574538	574538	299782582	NR_033859	CCUAAGGUCCACAGAGCGU
435642	Plate 4	E04	R-189069-00	N-189069-03	LOC574538	574538	299782582	NR_033859	GCAAACACCUCACAAGCGU
435641	Plate 4	E04	R-189069-00	N-189069-04	LOC574538	574538	299782582	NR_033859	GUUUAUAACACUGUCGUUU
435644	Plate 4	E05	R-189074-00	N-189074-01	LINC00244	64433	198041698	NR_024119	CCAGAGAGCAGAACGCCAA
435643	Plate 4	E05	R-189074-00	N-189074-02	LINC00244	64433	198041698	NR_024119	AAUAAUAACGGGAAUCCUA
435642	Plate 4	E05	R-189074-00	N-189074-03	LINC00244	64433	198041698	NR_024119	UCUCUAAUGUUUCGCUAUU
435641	Plate 4	E05	R-189074-00	N-189074-04	LINC00244	64433	198041698	NR_024119	AUAUCACAACCCAAGGUAA
435644	Plate 4	E06	R-189075-00	N-189075-01	ST8SIA6-AS1	100128098	300796604	NR_034129	CAAGCAAACUGGAUGACGA
435643	Plate 4	E06	R-189075-00	N-189075-02	ST8SIA6-AS1	100128098	300796604	NR_034129	CGACAAAUGCAACCCUUGA
435642	Plate 4	E06	R-189075-00	N-189075-03	ST8SIA6-AS1	100128098	300796604	NR_034129	GCCCAGAACCUAUUGGAAC
435641	Plate 4	E06	R-189075-00	N-189075-04	ST8SIA6-AS1	100128098	300796604	NR_034129	CUGUGCCAGAGAAUGAUAA
435644	Plate 4	E07	R-189151-00	N-189151-01	LOC494558	494558	336285462	NR_038833	GGAUAGAUAUGUUACAGAA
435643	Plate 4	E07	R-189151-00	N-189151-02	LOC494558	494558	336285462	NR_038833	GAGCAGACUCAUCCAGCAA
435642	Plate 4	E07	R-189151-00	N-189151-03	LOC494558	494558	336285462	NR_038833	ACUAAAAGAGAACGAGAGA
435641	Plate 4	E07	R-189151-00	N-189151-04	LOC494558	494558	336285462	NR_038833	GGGCACAAGAAUCGCAAGU
435644	Plate 4	E08	R-189250-00	N-189250-01	LOC503519	503519	336391103	NR_038852	CUGCAGAAUUCCACAUUAA
435643	Plate 4	E08	R-189250-00	N-189250-02	LOC503519	503519	336391103	NR_038852	ACACAACAGGAGGGAGAAA
435642	Plate 4	E08	R-189250-00	N-189250-03	LOC503519	503519	336391103	NR_038852	UCUCUGACAACGUGGCACA
435641	Plate 4	E08	R-189250-00	N-189250-04	LOC503519	503519	336391103	NR_038852	CCUUCUUUCCUGCUACCAA
435644	Plate 4	E09	R-189257-00	N-189257-01	LINC00331	100874126	388556525	NR_046869	ACUACUAGAAUGAGGUGAA
435643	Plate 4	E09	R-189257-00	N-189257-02	LINC00331	100874126	388556525	NR_046869	CUACAUGAUGAGAUGAGAA
435642	Plate 4	E09	R-189257-00	N-189257-03	LINC00331	100874126	388556525	NR_046869	GAGGUAAUGGUGUCUAAAU
435641	Plate 4	E09	R-189257-00	N-189257-04	LINC00331	100874126	388556525	NR_046869	AGGAAGUGUGUCCGAGGUU
435644	Plate 4	E10	R-189285-00	N-189285-01	LINC00251	552859	336455130	NR_038901	GAUUCAUUGUGUCGAGCAA
435643	Plate 4	E10	R-189285-00	N-189285-02	LINC00251	552859	336455130	NR_038901	UCACCCUAGUCCAGGAUUA
435642	Plate 4	E10	R-189285-00	N-189285-03	LINC00251	552859	336455130	NR_038901	CCUGCAAACACCAUGCUAU
435641	Plate 4	E10	R-189285-00	N-189285-04	LINC00251	552859	336455130	NR_038901	ACAACUUAUCUGAGGUUCU
435644	Plate 4	E11	R-189296-00	N-189296-01	LOC100128531	100128531	336595084	NR_038941	GCACAGGGCUUCCGCGUAA
435643	Plate 4	E11	R-189296-00	N-189296-02	LOC100128531	100128531	336595084	NR_038941	GGAGCAACACCGUCAGUCA
435642	Plate 4	E11	R-189296-00	N-189296-03	LOC100128531	100128531	336595084	NR_038941	UGAGAUAAUUUGUGCCGCU
435641	Plate 4	E11	R-189296-00	N-189296-04	LOC100128531	100128531	336595084	NR_038941	AGGAAUUAUUGCUACGUGC
435644	Plate 4	F02	R-189297-00	N-189297-01	FGF13-AS1	100129662	336020392	NR_038405	GCAGAAAGGAAUUGGCUGU
435643	Plate 4	F02	R-189297-00	N-189297-02	FGF13-AS1	100129662	336020392	NR_038405	GUAAGGCAGCAGAGAGAGU
435642	Plate 4	F02	R-189297-00	N-189297-03	FGF13-AS1	100129662	336020392	NR_038405	GAGAACUCAGACAGCCUAA
435641	Plate 4	F02	R-189297-00	N-189297-04	FGF13-AS1	100129662	336020392	NR_038405	AUGCACCAACGUCGAGUAA
435644	Plate 4	F03	R-189442-00	N-189442-01	LOC550113	550113	373938455	NR_046116	UGAAGAACUUUAUCCGUAA
435643	Plate 4	F03	R-189442-00	N-189442-02	LOC550113	550113	373938455	NR_046116	CAACAGAAAGUUACGUAGU
435642	Plate 4	F03	R-189442-00	N-189442-03	LOC550113	550113	373938455	NR_046116	GUUAUUGGAAACUUCGUAA
435641	Plate 4	F03	R-189442-00	N-189442-04	LOC550113	550113	373938455	NR_046116	AUACAACUUUCAAGCCGUA
435644	Plate 4	F04	R-189448-00	N-189448-01	LINC00366	100874147	388596665	NR_046999	GCAGGCAAGUUCAGUGCAA
435643	Plate 4	F04	R-189448-00	N-189448-02	LINC00366	100874147	388596665	NR_046999	GAUGGAGAAUUCAGAGCAU
435642	Plate 4	F04	R-189448-00	N-189448-03	LINC00366	100874147	388596665	NR_046999	CUUCGUACCUCAUGUUGAA
435641	Plate 4	F04	R-189448-00	N-189448-04	LINC00366	100874147	388596665	NR_046999	GAGCUGAAUUUCCUACAUU
435644	Plate 4	F05	R-189451-00	N-189451-01	LINC00351	100874137	388596717	NR_046989	GCUAUGAAACAGAAAGCGA
435643	Plate 4	F05	R-189451-00	N-189451-02	LINC00351	100874137	388596717	NR_046989	AGGAAUGAGUCUCGCUGUU
435642	Plate 4	F05	R-189451-00	N-189451-03	LINC00351	100874137	388596717	NR_046989	GUUUGCUACUGCCGAAUAA
435641	Plate 4	F05	R-189451-00	N-189451-04	LINC00351	100874137	388596717	NR_046989	CUGCAGACGCGACGCCUUU
435644	Plate 4	F06	R-189499-00	N-189499-01	LOC100128505	100128505	300068938	NR_033973	CAGCAAAACCUGUGCGACU
435643	Plate 4	F06	R-189499-00	N-189499-02	LOC100128505	100128505	300068938	NR_033973	UUAAAGAACUUAUCGCAGU
435642	Plate 4	F06	R-189499-00	N-189499-03	LOC100128505	100128505	300068938	NR_033973	GAUGAAUUCUCCUUGGCGA
435641	Plate 4	F06	R-189499-00	N-189499-04	LOC100128505	100128505	300068938	NR_033973	GAGAGGAAACUUCGGGCCU
435644	Plate 4	F07	R-189500-00	N-189500-01	LOC100132354	100132354	213511996	NR_024478	GCUCCUGGGAACUCGGAAA
435643	Plate 4	F07	R-189500-00	N-189500-02	LOC100132354	100132354	213511996	NR_024478	CCACAAGCACCCACGCACA
435642	Plate 4	F07	R-189500-00	N-189500-03	LOC100132354	100132354	213511996	NR_024478	UCUCUUUCUUCCAGCGUUU
435641	Plate 4	F07	R-189500-00	N-189500-04	LOC100132354	100132354	213511996	NR_024478	GGAUCUUUGGGUCAAUAAA
435644	Plate 4	F08	R-189535-00	N-189535-01	LINC00347	338864	300360502	NR_034025	GUUAUUAGGUCGAACGAAU
435643	Plate 4	F08	R-189535-00	N-189535-02	LINC00347	338864	300360502	NR_034025	GAAAACAGGUGACGAGAUU
435642	Plate 4	F08	R-189535-00	N-189535-03	LINC00347	338864	300360502	NR_034025	CGGAGAAAGAUAAUUGUAC
435641	Plate 4	F08	R-189535-00	N-189535-04	LINC00347	338864	300360502	NR_034025	CGGGAGGAUAAUCGCAACA
435644	Plate 4	F09	R-189549-00	N-189549-01	LINC00338	654434	224451087	NR_027058	AUAAAUAGAUACACGCCAA
435643	Plate 4	F09	R-189549-00	N-189549-02	LINC00338	654434	224451087	NR_027058	GUGCUAUUUGCCACGGAAA
435642	Plate 4	F09	R-189549-00	N-189549-03	LINC00338	654434	224451087	NR_027058	UGGUACAUUUGAGGGUUAA
435641	Plate 4	F09	R-189549-00	N-189549-04	LINC00338	654434	224451087	NR_027058	CAUCCAGGUUUGUUUGGUU
435644	Plate 4	F10	R-189555-00	N-189555-01	LOC284889	284889	336594541	NR_038911	GCACCAAUUCCUCCCGCAA
435643	Plate 4	F10	R-189555-00	N-189555-02	LOC284889	284889	336594541	NR_038911	GCCCUAGGUACAACGGAUU
435642	Plate 4	F10	R-189555-00	N-189555-03	LOC284889	284889	336594541	NR_038911	CGCCUUAGAUCCCGAGUCU
435641	Plate 4	F10	R-189555-00	N-189555-04	LOC284889	284889	336594541	NR_038911	UCACUAAGUCACCGAUGUU
435644	Plate 4	F11	R-189565-00	N-189565-01	LOC730101	730101	212276041	NR_024405	GCGCAUGGCUUUGUCGUAA
435643	Plate 4	F11	R-189565-00	N-189565-02	LOC730101	730101	212276041	NR_024405	CCACAAUUGAAGAGGUCGU
435642	Plate 4	F11	R-189565-00	N-189565-03	LOC730101	730101	212276041	NR_024405	GGGUGUAACCAUCCCGUGA
435641	Plate 4	F11	R-189565-00	N-189565-04	LOC730101	730101	212276041	NR_024405	CUGCAUUGUCAUAGCGUUC
435644	Plate 4	G02	R-189570-00	N-189570-01	INE2	8551	255958157	NR_002725	GGUUAAUAAUCAUGCCAGA
435643	Plate 4	G02	R-189570-00	N-189570-02	INE2	8551	255958157	NR_002725	UGUUUGAGACAGCGAGGUU
435642	Plate 4	G02	R-189570-00	N-189570-03	INE2	8551	255958157	NR_002725	AAAGCAUUGUAUCGAUCUA
435641	Plate 4	G02	R-189570-00	N-189570-04	INE2	8551	255958157	NR_002725	CCUAUGGUAUAUAACCCAA
435644	Plate 4	G03	R-189589-00	N-189589-01	HCG26	352961	214830387	NR_002812	CCUUAUAUGUACAGUUUCA
435643	Plate 4	G03	R-189589-00	N-189589-02	HCG26	352961	214830387	NR_002812	CGAUAGUGAACCAGGAACU
435642	Plate 4	G03	R-189589-00	N-189589-03	HCG26	352961	214830387	NR_002812	GGAAUGGGGUAUGGGGAGA
435641	Plate 4	G03	R-189589-00	N-189589-04	HCG26	352961	214830387	NR_002812	GACAGGAUGUGGAGGUUUU
435644	Plate 4	G04	R-189592-00	N-189592-01	FAM224B	401629	50083282	NR_002160	GUACAGAAAUACACGGAUG
435643	Plate 4	G04	R-189592-00	N-189592-02	FAM224B	401629	50083282	NR_002160	UCAUGAGACUGUACACGUA
435642	Plate 4	G04	R-189592-00	N-189592-03	FAM224B	401629	50083282	NR_002160	CUUGGGAUUGUUAAGGUAA
435641	Plate 4	G04	R-189592-00	N-189592-04	FAM224B	401629	50083282	NR_002160	CGGCGGAGUUAGAUGGCAG
435644	Plate 4	G05	R-189593-00	N-189593-01	CT49	404663	291045142	NR_033383	GGUUAGAGAUGGCUAGACU
435643	Plate 4	G05	R-189593-00	N-189593-02	CT49	404663	291045142	NR_033383	AAGUUUGCUACAUGGGUAA
435642	Plate 4	G05	R-189593-00	N-189593-03	CT49	404663	291045142	NR_033383	CCACUUUCACCGCAAUAAA
435641	Plate 4	G05	R-189593-00	N-189593-04	CT49	404663	291045142	NR_033383	GCUUGAUGGUGUAACUUCA
435644	Plate 4	G06	R-189596-00	N-189596-01	TTTY6B	441543	309949153	NR_002175	GGAGAAUAAAGCAGUGAAA
435643	Plate 4	G06	R-189596-00	N-189596-02	TTTY6B	441543	309949153	NR_002175	CCUGAGGACUGGACUGCUA
435642	Plate 4	G06	R-189596-00	N-189596-03	TTTY6B	441543	309949153	NR_002175	CUGGAAUGUUGUCUGGUGA
435641	Plate 4	G06	R-189596-00	N-189596-04	TTTY6B	441543	309949153	NR_002175	AAUGAAGGAGUGACGUGAA
435644	Plate 4	G07	R-189598-00	N-189598-01	TTTY4B	474149	54312060	NR_002178	GGAAGAGUGAGGAAUGCGA
435643	Plate 4	G07	R-189598-00	N-189598-02	TTTY4B	474149	54312060	NR_002178	CUAAUUAUAGCCUGCAUAU
435642	Plate 4	G07	R-189598-00	N-189598-03	TTTY4B	474149	54312060	NR_002178	ACGGGAUGGUGACAUAUAA
435641	Plate 4	G07	R-189598-00	N-189598-04	TTTY4B	474149	54312060	NR_002178	GCCCAUUGUGUGAGGCAGU
435644	Plate 4	G08	R-189600-00	N-189600-01	LINC00293	497634	224177552	NR_027013	ACAGAGAGCGGUUUGAUAU
435643	Plate 4	G08	R-189600-00	N-189600-02	LINC00293	497634	224177552	NR_027013	CCAUAUAACUGAGACCGUA
435642	Plate 4	G08	R-189600-00	N-189600-03	LINC00293	497634	224177552	NR_027013	CAAGUUAUAUUGGGAUUCA
435641	Plate 4	G08	R-189600-00	N-189600-04	LINC00293	497634	224177552	NR_027013	GACAUGUGCAGGAUGGUGA
435644	Plate 4	G09	R-189602-00	N-189602-01	PGM5-AS1	572558	211938430	NR_015423	GGGGAAAUGUUGUCAAAGA
435643	Plate 4	G09	R-189602-00	N-189602-02	PGM5-AS1	572558	211938430	NR_015423	GAAAGUGGUUACAAUGGUA
435642	Plate 4	G09	R-189602-00	N-189602-03	PGM5-AS1	572558	211938430	NR_015423	AUUGAAGUGUGAUGGGACA
435641	Plate 4	G09	R-189602-00	N-189602-04	PGM5-AS1	572558	211938430	NR_015423	AUGUUGUGAGCCUGCGAAA
435644	Plate 4	G10	R-189606-00	N-189606-01	FAM138B	654412	223555937	NR_026821	GCAGGAGGGCUAAGCGUGA
435643	Plate 4	G10	R-189606-00	N-189606-02	FAM138B	654412	223555937	NR_026821	GAAUUGAGAUUAUGUACGU
435642	Plate 4	G10	R-189606-00	N-189606-03	FAM138B	654412	223555937	NR_026821	GUAUCAUGGAUUUGGAUGU
435641	Plate 4	G10	R-189606-00	N-189606-04	FAM138B	654412	223555937	NR_026821	UGCUGACUAUAGAGACAAA
435644	Plate 4	G11	R-189607-00	N-189607-01	FAM138C	654835	223555938	NR_026822	GCAGGAGGGCUAAGCGUGA
435643	Plate 4	G11	R-189607-00	N-189607-02	FAM138C	654835	223555938	NR_026822	CCACCAAAUUCUUGUCGGA
435642	Plate 4	G11	R-189607-00	N-189607-03	FAM138C	654835	223555938	NR_026822	GAAUUGAGAUUAUGUACGU
435641	Plate 4	G11	R-189607-00	N-189607-04	FAM138C	654835	223555938	NR_026822	GUAUCAUGGAUUUGGAUGU
435644	Plate 4	H02	R-189608-00	N-189608-01	SCARNA13	677768	91982748	NR_003002	GGUGAUAAUGACUGGGCUA
435643	Plate 4	H02	R-189608-00	N-189608-02	SCARNA13	677768	91982748	NR_003002	AAGCUUUGCAGUCGAGAUA
435642	Plate 4	H02	R-189608-00	N-189608-03	SCARNA13	677768	91982748	NR_003002	GCACACCAGACUUGCAGAA
435641	Plate 4	H02	R-189608-00	N-189608-04	SCARNA13	677768	91982748	NR_003002	GCACAGGGUUGGUGGUACC
435644	Plate 4	H03	R-189609-00	N-189609-01	SCARNA5	677775	194239670	NR_003008	GCUCACAGCUGACGAGUAU
435643	Plate 4	H03	R-189609-00	N-189609-02	SCARNA5	677775	194239670	NR_003008	GUCGAUGAUGAUUGGUAAA
435642	Plate 4	H03	R-189609-00	N-189609-03	SCARNA5	677775	194239670	NR_003008	UGUAUGGGAUCAUGGAGCA
435641	Plate 4	H03	R-189609-00	N-189609-04	SCARNA5	677775	194239670	NR_003008	GAGUGGCAGUCAUGGGUGU
435644	Plate 4	H04	R-189611-00	N-189611-01	FBXO22-AS1	692224	112734798	NR_003136	CCUCAUUACAUUUCCUCAA
435643	Plate 4	H04	R-189611-00	N-189611-02	FBXO22-AS1	692224	112734798	NR_003136	CAUGAAGCCAAUGGUGUUA
435642	Plate 4	H04	R-189611-00	N-189611-03	FBXO22-AS1	692224	112734798	NR_003136	GCUCUGUAAUACUGAAAGC
435641	Plate 4	H04	R-189611-00	N-189611-04	FBXO22-AS1	692224	112734798	NR_003136	GAUGUAUGAGUGCCAUUAU
435644	Plate 4	H05	R-189612-00	N-189612-01	SNHG4	724102	303227930	NR_036536	CCAUCUGAAGGGAGGAAAU
435643	Plate 4	H05	R-189612-00	N-189612-02	SNHG4	724102	303227930	NR_036536	CCUCUAAGAAGCAGGUUCA
435642	Plate 4	H05	R-189612-00	N-189612-03	SNHG4	724102	303227930	NR_036536	CCUGAGCAGCUGCGAACUA
435641	Plate 4	H05	R-189612-00	N-189612-04	SNHG4	724102	303227930	NR_036536	AGAUGGGAUGGGAGUCCAA
435644	Plate 4	H06	R-189613-00	N-189613-01	SYS1-DBNDD2	767557	308199500	NR_003189	CUCCUUAACUCAUCAAGUA
435643	Plate 4	H06	R-189613-00	N-189613-02	SYS1-DBNDD2	767557	308199500	NR_003189	AGACUGACCACGCUGGCUA
435642	Plate 4	H06	R-189613-00	N-189613-03	SYS1-DBNDD2	767557	308199500	NR_003189	CUGAGAUAUGAUUUGCAAA
435641	Plate 4	H06	R-189613-00	N-189613-04	SYS1-DBNDD2	767557	308199500	NR_003189	GGAUUGUGUACCUUUCUAA
435644	Plate 4	H07	R-189614-00	N-189614-01	PWRN2	791115	221136995	NR_026647	GAUAACGCCUACAGGAUGA
435643	Plate 4	H07	R-189614-00	N-189614-02	PWRN2	791115	221136995	NR_026647	UAGAGGAGGUUGCUUGAAA
435642	Plate 4	H07	R-189614-00	N-189614-03	PWRN2	791115	221136995	NR_026647	AGACAUAAUUCACAACCGA
435641	Plate 4	H07	R-189614-00	N-189614-04	PWRN2	791115	221136995	NR_026647	GACCAAUAAGAGGGAGCUA
435644	Plate 4	H08	R-189618-00	N-189618-01	TTTY8B	100101118	149944533	NR_003591	GCUUAAAGGACUGUGGAUA
435643	Plate 4	H08	R-189618-00	N-189618-02	TTTY8B	100101118	149944533	NR_003591	CGAAGGAACAUCAAGGAGA
435642	Plate 4	H08	R-189618-00	N-189618-03	TTTY8B	100101118	149944533	NR_003591	UCUCAGUGUUUCACGCUAA
435641	Plate 4	H08	R-189618-00	N-189618-04	TTTY8B	100101118	149944533	NR_003591	AGAAAGAAGAGCAGCACGU
435644	Plate 4	H09	R-189619-00	N-189619-01	TTTY7B	100101120	149944448	NR_003592	CCGCCAAACCUCACGGAAU
435643	Plate 4	H09	R-189619-00	N-189619-02	TTTY7B	100101120	149944448	NR_003592	AGACUGAGGUGGUCGCUGA
435642	Plate 4	H09	R-189619-00	N-189619-03	TTTY7B	100101120	149944448	NR_003592	GCUCGAAGUUAGGGCGACU
435641	Plate 4	H09	R-189619-00	N-189619-04	TTTY7B	100101120	149944448	NR_003592	AGGACUGAUCUCUAUGUAA
435644	Plate 4	H10	R-189621-00	N-189621-01	FAM138E	100124412	223555931	NR_026819	GCAGGAGGGCUAAGCGUGA
435643	Plate 4	H10	R-189621-00	N-189621-02	FAM138E	100124412	223555931	NR_026819	GAAUUGAGAUUAUGUACGU
435642	Plate 4	H10	R-189621-00	N-189621-03	FAM138E	100124412	223555931	NR_026819	GUAUCAUGGAUUUGGAUGU
435641	Plate 4	H10	R-189621-00	N-189621-04	FAM138E	100124412	223555931	NR_026819	CAGAUUAGUGAUGGCAGAA
435644	Plate 4	H11	R-190039-00	N-190039-01	NLGN4Y-AS1	100874056	390979617	NR_046504	UAAUACACUUGAUCACCUA
435643	Plate 4	H11	R-190039-00	N-190039-02	NLGN4Y-AS1	100874056	390979617	NR_046504	CCUUGCAGAACUAUGAAAA
435642	Plate 4	H11	R-190039-00	N-190039-03	NLGN4Y-AS1	100874056	390979617	NR_046504	UCGAAGGACAUGUUUGCUU
435641	Plate 4	H11	R-190039-00	N-190039-04	NLGN4Y-AS1	100874056	390979617	NR_046504	UCACCCAGACUGCGGGGAA
436524	Plate 5	A02	R-014519-00	N-014519-13	AGPAT4-IT1	79992	210033163	NR_024277	GGAUGAGGAACCCGAUAAU
436525	Plate 5	A02	R-014519-00	N-014519-14	AGPAT4-IT1	79992	210033163	NR_024277	GCAAGCACCUAUUAUCUAU
436527	Plate 5	A02	R-014519-00	N-014519-15	AGPAT4-IT1	79992	210033163	NR_024277	GGGCUAACGCCAUCCCACA
436529	Plate 5	A02	R-014519-00	N-014519-16	AGPAT4-IT1	79992	210033163	NR_024277	GACCGAGGUAGCAGGCGAA
436524	Plate 5	A03	R-014539-00	N-014539-05	CEBPA-AS1	80054	223718177	NR_026887	CGACGAUCGCAGUAAAGAA
436525	Plate 5	A03	R-014539-00	N-014539-06	CEBPA-AS1	80054	223718177	NR_026887	ACAGUGGGAGAGACGGAUA
436527	Plate 5	A03	R-014539-00	N-014539-07	CEBPA-AS1	80054	223718177	NR_026887	ACGAGGCACAAAUGGGAAU
436529	Plate 5	A03	R-014539-00	N-014539-08	CEBPA-AS1	80054	223718177	NR_026887	CUUGAGUGCGGCAGCUAAU
436524	Plate 5	A04	R-014578-00	N-014578-17	AGSK1	80154	223468578	NR_026811	ACACCGAGGUCCAGAGGAA
436525	Plate 5	A04	R-014578-00	N-014578-18	AGSK1	80154	223468578	NR_026811	GGAUUUGGCUCUCGGCACU
436527	Plate 5	A04	R-014578-00	N-014578-19	AGSK1	80154	223468578	NR_026811	AGCCAGUGCUCCUUGUCAA
436529	Plate 5	A04	R-014578-00	N-014578-20	AGSK1	80154	223468578	NR_026811	GGCUAGGAGUUGGACGGAA
436524	Plate 5	A05	R-014755-00	N-014755-05	TTTY5	83863	32563543	NR_001541	CCAUUUAAUUGAUCGUCUA
436525	Plate 5	A05	R-014755-00	N-014755-06	TTTY5	83863	32563543	NR_001541	GGUCUAAUGUGCCGCUCUU
436527	Plate 5	A05	R-014755-00	N-014755-07	TTTY5	83863	32563543	NR_001541	UAUAAGUGCUGGAUGCGUU
436529	Plate 5	A05	R-014755-00	N-014755-08	TTTY5	83863	32563543	NR_001541	GGAUCAAGGUCUCCGGCAC
436524	Plate 5	A06	R-014967-00	N-014967-17	LINC00467	84791	254750681	NR_026761	GAUAAGAAGUCCACUCACA
436525	Plate 5	A06	R-014967-00	N-014967-18	LINC00467	84791	254750681	NR_026761	GUAUUGAAGAUGCUGCCAA
436527	Plate 5	A06	R-014967-00	N-014967-19	LINC00467	84791	254750681	NR_026761	GGAGGAAACAACCACAUAU
436529	Plate 5	A06	R-014967-00	N-014967-20	LINC00467	84791	254750681	NR_026761	CGACAUAGAUCAGUGACGU
436524	Plate 5	A07	R-014989-00	N-014989-17	MGC16121	84848	218749851	NR_024607	GUCCCAAAUAGAAGGGUAA
436525	Plate 5	A07	R-014989-00	N-014989-18	MGC16121	84848	218749851	NR_024607	CCGCCAAAUGAGUCAGUCA
436527	Plate 5	A07	R-014989-00	N-014989-19	MGC16121	84848	218749851	NR_024607	UGUUCCAAUUGGCAUGUAA
436529	Plate 5	A07	R-014989-00	N-014989-20	MGC16121	84848	218749851	NR_024607	AAGGAACACUACAUCAACA
436524	Plate 5	A08	R-015213-00	N-015213-05	GDEP	118425	219521895	NR_026555	GGGUUAUCAAUGACCUAAA
436525	Plate 5	A08	R-015213-00	N-015213-06	GDEP	118425	219521895	NR_026555	GUGAAAUCUACUACCGUUU
436527	Plate 5	A08	R-015213-00	N-015213-07	GDEP	118425	219521895	NR_026555	UGGUCCAGGUUUACGAGUA
436529	Plate 5	A08	R-015213-00	N-015213-08	GDEP	118425	219521895	NR_026555	UGUAUAGAGUGAGUGGCAA
436524	Plate 5	A09	R-015580-00	N-015580-13	AQP4-AS1	147429	223941815	NR_026908	AGAGAAUUCUGAUUGGCUA
436525	Plate 5	A09	R-015580-00	N-015580-14	AQP4-AS1	147429	223941815	NR_026908	GGUAAUUUCUGAACUCGAA
436527	Plate 5	A09	R-015580-00	N-015580-15	AQP4-AS1	147429	223941815	NR_026908	GGAGGAAUCUACACGUGCA
436529	Plate 5	A09	R-015580-00	N-015580-16	AQP4-AS1	147429	223941815	NR_026908	GCAAGCAAGGAAUAACACA
436524	Plate 5	A10	R-015630-00	N-015630-01	LOC158435	158435	299782549	NR_033838	GAAGUUACCUGUACGGUCU
436525	Plate 5	A10	R-015630-00	N-015630-02	LOC158435	158435	299782549	NR_033838	GAAAAGAGCAUCCCGAACA
436527	Plate 5	A10	R-015630-00	N-015630-03	LOC158435	158435	299782549	NR_033838	ACGGCAGAGUCACGGAGAA
436529	Plate 5	A10	R-015630-00	N-015630-04	LOC158435	158435	299782549	NR_033838	UCCAUGUACUGGCGCAUAA
436524	Plate 5	A11	R-015852-00	N-015852-21	LINC00477	144360	342307087	NR_029451	CUUUAGGAUUCCCAAGUAA
436525	Plate 5	A11	R-015852-00	N-015852-22	LINC00477	144360	342307087	NR_029451	UGAGACAGCAAGACUGAUA
436527	Plate 5	A11	R-015852-00	N-015852-23	LINC00477	144360	342307087	NR_029451	CCUUAUGAAAAUAGGCUAA
436529	Plate 5	A11	R-015852-00	N-015852-24	LINC00477	144360	342307087	NR_029451	CGUCACAGGAUUUCAUACU
436524	Plate 5	B02	R-016161-00	N-016161-13	LINC00313	114038	223634008	NR_026863	CUAGGAAACACGAGGGGAA
436525	Plate 5	B02	R-016161-00	N-016161-14	LINC00313	114038	223634008	NR_026863	GGAGAGUGUUUCUGCAGAU
436527	Plate 5	B02	R-016161-00	N-016161-15	LINC00313	114038	223634008	NR_026863	GCAUGACAACUCUGAGCAA
436529	Plate 5	B02	R-016161-00	N-016161-16	LINC00313	114038	223634008	NR_026863	GGAAGGACGUCAUGCCCGA
436524	Plate 5	B03	R-016435-00	N-016435-05	FLJ23867	200058	223890249	NR_026900	ACUGAGGUGUUGAGUGGAA
436525	Plate 5	B03	R-016435-00	N-016435-06	FLJ23867	200058	223890249	NR_026900	UGAGGAGGCUUCUGCGAGA
436527	Plate 5	B03	R-016435-00	N-016435-07	FLJ23867	200058	223890249	NR_026900	UGGAAACACUGUCGCAGCA
436529	Plate 5	B03	R-016435-00	N-016435-08	FLJ23867	200058	223890249	NR_026900	GCUCUCGGCAACAUCGAUA
436524	Plate 5	B04	R-016465-00	N-016465-05	SMCR5	140771	193211411	NR_024007	GCGAAGGUGUUUAAGAGUA
436525	Plate 5	B04	R-016465-00	N-016465-06	SMCR5	140771	193211411	NR_024007	CCUCAAACAUUAAAGUGUA
436527	Plate 5	B04	R-016465-00	N-016465-07	SMCR5	140771	193211411	NR_024007	GACCAGAAGCAGCGACCUU
436529	Plate 5	B04	R-016465-00	N-016465-08	SMCR5	140771	193211411	NR_024007	GGAUAAUGUGCUUGGUAGC
436524	Plate 5	B05	R-016522-00	N-016522-13	LOC151009	151009	224586908	NR_027244	CUAUAAGACAGAAAUGGAA
436525	Plate 5	B05	R-016522-00	N-016522-14	LOC151009	151009	224586908	NR_027244	GCACGAUGGGCAAGGACUU
436527	Plate 5	B05	R-016522-00	N-016522-15	LOC151009	151009	224586908	NR_027244	UGGUGAUGAGAUCGGGAAA
436529	Plate 5	B05	R-016522-00	N-016522-16	LOC151009	151009	224586908	NR_027244	GCUCAGGAGGUCUGGAUCU
436524	Plate 5	B06	R-016805-00	N-016805-13	TAPT1-AS1	202020	237874232	NR_027697	GCAGAUAGCAUAAGUUUUA
436525	Plate 5	B06	R-016805-00	N-016805-14	TAPT1-AS1	202020	237874232	NR_027697	CCUCAAAGCAGAUCUCGAA
436527	Plate 5	B06	R-016805-00	N-016805-15	TAPT1-AS1	202020	237874232	NR_027697	AGACGAUGCUGUCGGCCUU
436529	Plate 5	B06	R-016805-00	N-016805-16	TAPT1-AS1	202020	237874232	NR_027697	GGAGGAGUGAGGUCGUUAU
436524	Plate 5	B07	R-017831-00	N-017831-09	LINC00116	205251	224458292	NR_027063	CUAAACAGGGUUACCAGAA
436525	Plate 5	B07	R-017831-00	N-017831-10	LINC00116	205251	224458292	NR_027063	CAUAUAGACUACCGGAAAG
436527	Plate 5	B07	R-017831-00	N-017831-11	LINC00116	205251	224458292	NR_027063	CAGUCGGGUGAGCAAGAUA
436529	Plate 5	B07	R-017831-00	N-017831-12	LINC00116	205251	224458292	NR_027063	AGCCUUCGCUUCUGGAGUA
436524	Plate 5	B08	R-017923-00	N-017923-13	LINC00301	283197	223972672	NR_026946	AGGAUCCAGUAGUGUAAUA
436525	Plate 5	B08	R-017923-00	N-017923-14	LINC00301	283197	223972672	NR_026946	AUUGUGAAUUAGCGAAGAA
436527	Plate 5	B08	R-017923-00	N-017923-15	LINC00301	283197	223972672	NR_026946	GAAAUCUCACUGUCGGAAU
436529	Plate 5	B08	R-017923-00	N-017923-16	LINC00301	283197	223972672	NR_026946	GAAUGUUGGGGUUGAUGUA
436524	Plate 5	B09	R-018257-00	N-018257-09	LINC00277	283673	223972678	NR_026949	CGGAAGGGGUAAAUUAAUA
436525	Plate 5	B09	R-018257-00	N-018257-10	LINC00277	283673	223972678	NR_026949	GUACAUAGAUGGACACAUG
436527	Plate 5	B09	R-018257-00	N-018257-11	LINC00277	283673	223972678	NR_026949	CCGUAGGCACAGACAUAUA
436529	Plate 5	B09	R-018257-00	N-018257-12	LINC00277	283673	223972678	NR_026949	UGUUCAUAGUAGAGCCGUU
436524	Plate 5	B10	R-018479-00	N-018479-17	MIR7-3HG	284424	224500882	NR_027148	CGGCGAAGUUUGACGGUCU
436525	Plate 5	B10	R-018479-00	N-018479-18	MIR7-3HG	284424	224500882	NR_027148	CGUGAAGUCUGUAUUGACA
436527	Plate 5	B10	R-018479-00	N-018479-19	MIR7-3HG	284424	224500882	NR_027148	UUCUCAUAGACCUGGGAUA
436529	Plate 5	B10	R-018479-00	N-018479-20	MIR7-3HG	284424	224500882	NR_027148	CGAGAAGAGAACCGCGAUC
436524	Plate 5	B11	R-018525-00	N-018525-09	MGC45800	90768	224465140	NR_027107	UAAUGAACUUACUGCGCCA
436525	Plate 5	B11	R-018525-00	N-018525-10	MGC45800	90768	224465140	NR_027107	GGAGAAUCCCUAAACUCGA
436527	Plate 5	B11	R-018525-00	N-018525-11	MGC45800	90768	224465140	NR_027107	UCAAACAACACCCGUUAGA
436529	Plate 5	B11	R-018525-00	N-018525-12	MGC45800	90768	224465140	NR_027107	AGUCUUGGUAGUAAGCGAA
436524	Plate 5	C02	R-018774-00	N-018774-09	LOC158696	158696	223972621	NR_026935	GGAACUAGGGUCAGAAUGA
436525	Plate 5	C02	R-018774-00	N-018774-10	LOC158696	158696	223972621	NR_026935	GAUAUGACUCUUCCCUAUA
436527	Plate 5	C02	R-018774-00	N-018774-11	LOC158696	158696	223972621	NR_026935	GUGUAGUAUUCCAUGGUAG
436529	Plate 5	C02	R-018774-00	N-018774-12	LOC158696	158696	223972621	NR_026935	GUAAACAAGCCAAUAUUUC
436524	Plate 5	C03	R-018812-00	N-018812-22	LINC00303	284573	242117968	NR_027902	CCAACUAGUAGGAGAUGAA
436525	Plate 5	C03	R-018812-00	N-018812-23	LINC00303	284573	242117968	NR_027902	CAACAGUGAAGGAGACGCA
436527	Plate 5	C03	R-018812-00	N-018812-24	LINC00303	284573	242117968	NR_027902	AAGGAAGGUGUUGGCAAUA
436529	Plate 5	C03	R-018812-00	N-018812-25	LINC00303	284573	242117968	NR_027902	GUAAGGAGGCCACCAGCCA
436524	Plate 5	C04	R-018885-00	N-018885-13	C1orf126	200197	224493979	NR_027136	GCACUUUAUAAGCGUGAUU
436525	Plate 5	C04	R-018885-00	N-018885-14	C1orf126	200197	224493979	NR_027136	GGAAUAUUCUAGACGGCCU
436527	Plate 5	C04	R-018885-00	N-018885-15	C1orf126	200197	224493979	NR_027136	GGUCACUGAAGUCGCAAAU
436529	Plate 5	C04	R-018885-00	N-018885-16	C1orf126	200197	224493979	NR_027136	CCACAGACAUACUACGCCU
436524	Plate 5	C05	R-018912-00	N-018912-21	C12orf36	283422	304361767	NR_036555	CCCUAAAUGUGGUUGGAUA
436525	Plate 5	C05	R-018912-00	N-018912-22	C12orf36	283422	304361767	NR_036555	GCAAGAAGCUGGAAAUCGA
436527	Plate 5	C05	R-018912-00	N-018912-23	C12orf36	283422	304361767	NR_036555	AAAAGAGAGUUAACGGAUA
436529	Plate 5	C05	R-018912-00	N-018912-24	C12orf36	283422	304361767	NR_036555	AAGAGUGGACAGACGGCUU
436524	Plate 5	C06	R-019296-00	N-019296-09	LOC284837	284837	224028235	NR_026961	UGUUACAGGUCACGGUCAU
436525	Plate 5	C06	R-019296-00	N-019296-10	LOC284837	284837	224028235	NR_026961	GAACAGAGGAAGGCCGGUU
436527	Plate 5	C06	R-019296-00	N-019296-11	LOC284837	284837	224028235	NR_026961	AUGCUGAAAACUCGAAUUA
436529	Plate 5	C06	R-019296-00	N-019296-12	LOC284837	284837	224028235	NR_026961	GCGAGGACACAGCAUGUUU
436524	Plate 5	C07	R-022004-00	N-022004-17	LINC00239	145200	223278361	NR_026774	GAUGGUUGUUCUAGAGAUU
436525	Plate 5	C07	R-022004-00	N-022004-18	LINC00239	145200	223278361	NR_026774	GCAUCAUCCUUGACCACAA
436527	Plate 5	C07	R-022004-00	N-022004-19	LINC00239	145200	223278361	NR_026774	UCACACAGGAAGACGGUCA
436529	Plate 5	C07	R-022004-00	N-022004-20	LINC00239	145200	223278361	NR_026774	ACAGGAAGACCUCGGACUU
436524	Plate 5	C08	R-023802-00	N-023802-13	LINC00085	147650	210147553	NR_024330	CGACAGUGUUGGCGUGGAU
436525	Plate 5	C08	R-023802-00	N-023802-14	LINC00085	147650	210147553	NR_024330	UCAUAAAGGUUACUAGCUU
436527	Plate 5	C08	R-023802-00	N-023802-15	LINC00085	147650	210147553	NR_024330	GGGACGUUCUCCUGCGUGA
436529	Plate 5	C08	R-023802-00	N-023802-16	LINC00085	147650	210147553	NR_024330	CAACCUACUCUGAGCGCCU
436524	Plate 5	C09	R-024135-00	N-024135-17	LOC255130	255130	300796025	NR_034081	GAGAUUAGCAGGAAGCAAU
436525	Plate 5	C09	R-024135-00	N-024135-18	LOC255130	255130	300796025	NR_034081	GGACCGUGACAGAGAAUUU
436527	Plate 5	C09	R-024135-00	N-024135-19	LOC255130	255130	300796025	NR_034081	GUGUUUAUACCAACCAAUU
436529	Plate 5	C09	R-024135-00	N-024135-20	LOC255130	255130	300796025	NR_034081	GGUUGUGUGGGGAAGAUUA
436524	Plate 5	C10	R-027352-00	N-027352-09	ILF3-AS1	147727	210147556	NR_024333	GCAGUUAUGCUAUAGAUUA
436525	Plate 5	C10	R-027352-00	N-027352-10	ILF3-AS1	147727	210147556	NR_024333	UGAGUACGUUAGCGGAAAU
436527	Plate 5	C10	R-027352-00	N-027352-11	ILF3-AS1	147727	210147556	NR_024333	CCUCCGGAGCAAAGUUGAA
436529	Plate 5	C10	R-027352-00	N-027352-12	ILF3-AS1	147727	210147556	NR_024333	CGUAGUUGCUAGGAAGGUU
436524	Plate 5	C11	R-027508-00	N-027508-05	LOC284581	284581	373838762	NR_046098	AGUGAUGGUUGGAGAACAU
436525	Plate 5	C11	R-027508-00	N-027508-06	LOC284581	284581	373838762	NR_046098	CCUCAAAUGAUAUGGCUCA
436527	Plate 5	C11	R-027508-00	N-027508-07	LOC284581	284581	373838762	NR_046098	UUGUAGGAGCUAAACAUAA
436529	Plate 5	C11	R-027508-00	N-027508-08	LOC284581	284581	373838762	NR_046098	GGCCAAAAUCAAUAACCAA
436524	Plate 5	D02	R-027894-00	N-027894-05	LOC90499	90499	336088644	NR_038409	GUAGUGUGGUCCUGAGUUU
436525	Plate 5	D02	R-027894-00	N-027894-06	LOC90499	90499	336088644	NR_038409	GGAAACAUCCUUAUCGCAU
436527	Plate 5	D02	R-027894-00	N-027894-07	LOC90499	90499	336088644	NR_038409	UAAAGGAGGGACAGUCGUA
436529	Plate 5	D02	R-027894-00	N-027894-08	LOC90499	90499	336088644	NR_038409	GAAGCAUGAAGGACGCAGA
436524	Plate 5	D03	R-027967-00	N-027967-09	LOC151171	151171	323276590	NR_037809	CUAAUAAGCUCUAGCAUGU
436525	Plate 5	D03	R-027967-00	N-027967-10	LOC151171	151171	323276590	NR_037809	GGACCAAGAUAGGAGCUAA
436527	Plate 5	D03	R-027967-00	N-027967-11	LOC151171	151171	323276590	NR_037809	UUAAAGAGUUCAACGGUCA
436529	Plate 5	D03	R-027967-00	N-027967-12	LOC151171	151171	323276590	NR_037809	UGUUUGUCCUUCACGGUAU
436524	Plate 5	D04	R-028143-00	N-028143-13	LOC152225	152225	223972620	NR_026934	AGUUUAAGGUUUCGUGAAU
436525	Plate 5	D04	R-028143-00	N-028143-14	LOC152225	152225	223972620	NR_026934	AGGUGGGAUAUAAGAGUAA
436527	Plate 5	D04	R-028143-00	N-028143-15	LOC152225	152225	223972620	NR_026934	GGUUGUGAGGGAAGACGAA
436529	Plate 5	D04	R-028143-00	N-028143-16	LOC152225	152225	223972620	NR_026934	CCUCCCAAGAUCAGCGUGA
436524	Plate 5	D05	R-028145-00	N-028145-23	FLJ22763	401081	300116223	NR_033977	GGGUAAACACACUGGCUAA
436525	Plate 5	D05	R-028145-00	N-028145-24	FLJ22763	401081	300116223	NR_033977	CGUGAAACAUGGAUUGCUU
436527	Plate 5	D05	R-028145-00	N-028145-25	FLJ22763	401081	300116223	NR_033977	UGACAAUUAUUCAAGGCUU
436529	Plate 5	D05	R-028145-00	N-028145-26	FLJ22763	401081	300116223	NR_033977	CCAGGAUCAUGGCCUAUAA
436524	Plate 5	D06	R-028385-00	N-028385-21	FLJ33360	401172	256355007	NR_028351	GCAAUGGUAUCGUGAUGAU
436525	Plate 5	D06	R-028385-00	N-028385-22	FLJ33360	401172	256355007	NR_028351	GAGCAUAAAAUUGGAGCAA
436527	Plate 5	D06	R-028385-00	N-028385-23	FLJ33360	401172	256355007	NR_028351	GAUAUGAACCUGUAGCACU
436529	Plate 5	D06	R-028385-00	N-028385-24	FLJ33360	401172	256355007	NR_028351	UCCAAAGGCCUCCGCAAUU
436524	Plate 5	D07	R-028408-00	N-028408-13	LOC257358	257358	223972658	NR_026945	AGAACAUGACUAACGGAUA
436525	Plate 5	D07	R-028408-00	N-028408-14	LOC257358	257358	223972658	NR_026945	UAACAAAGCUGAACGCCUG
436527	Plate 5	D07	R-028408-00	N-028408-15	LOC257358	257358	223972658	NR_026945	GGAAUUCCCACGUCUGUAU
436529	Plate 5	D07	R-028408-00	N-028408-16	LOC257358	257358	223972658	NR_026945	GGGAAGCACUCAGUCCAUA
436524	Plate 5	D08	R-028689-00	N-028689-18	ZNRD1-AS1	80862	223005948	NR_026751	GCACAAAAUUGGAACGCAG
436525	Plate 5	D08	R-028689-00	N-028689-19	ZNRD1-AS1	80862	223005948	NR_026751	CCGUGUCUCGGGAGCGUUA
436527	Plate 5	D08	R-028689-00	N-028689-20	ZNRD1-AS1	80862	223005948	NR_026751	GCGGCUGCACCGUAGUUAA
436529	Plate 5	D08	R-028689-00	N-028689-21	ZNRD1-AS1	80862	223005948	NR_026751	GCUAAGUGUUCUGGGACGU
436524	Plate 5	D09	R-028830-00	N-028830-21	LOC401321	401321	302393535	NR_036501	CCAAAAGGUUACACGUUAA
436525	Plate 5	D09	R-028830-00	N-028830-22	LOC401321	401321	302393535	NR_036501	GGAAGAUUGUAGCGGCUUU
436527	Plate 5	D09	R-028830-00	N-028830-23	LOC401321	401321	302393535	NR_036501	UAACCUUGCUGGCGACUAA
436529	Plate 5	D09	R-028830-00	N-028830-24	LOC401321	401321	302393535	NR_036501	GUCAAAUAUACUACCGAAU
436524	Plate 5	D10	R-029534-00	N-029534-21	FLJ41200	401492	299782588	NR_033863	GGCUAAGGCAGGAGCGACA
436525	Plate 5	D10	R-029534-00	N-029534-22	FLJ41200	401492	299782588	NR_033863	GCCGUGUGCUCUCGAGUUA
436527	Plate 5	D10	R-029534-00	N-029534-23	FLJ41200	401492	299782588	NR_033863	GGGGAGAGAAACCCGAAUA
436529	Plate 5	D10	R-029534-00	N-029534-24	FLJ41200	401492	299782588	NR_033863	UAGCACACCCAGUUCGAUU
436524	Plate 5	D11	R-029616-00	N-029616-09	LINC00475	158314	224967100	NR_027341	UAAAGAUGCUCCUGGCUUA
436525	Plate 5	D11	R-029616-00	N-029616-10	LINC00475	158314	224967100	NR_027341	GGGUAUGGGUUGUGCUCCA
436527	Plate 5	D11	R-029616-00	N-029616-11	LINC00475	158314	224967100	NR_027341	CGUAAAUAGCCUGGGGUUA
436529	Plate 5	D11	R-029616-00	N-029616-12	LINC00475	158314	224967100	NR_027341	AUACACAUGCCAUCGUAAA
436524	Plate 5	E02	R-029639-00	N-029639-09	LOC170425	170425	333360888	NR_038220	GGCAUUAGGUAUAGGGUCU
436525	Plate 5	E02	R-029639-00	N-029639-10	LOC170425	170425	333360888	NR_038220	CAUCAGAUAUGAAGACGAC
436527	Plate 5	E02	R-029639-00	N-029639-11	LOC170425	170425	333360888	NR_038220	GAGUUAGGCUUGGCCACAA
436529	Plate 5	E02	R-029639-00	N-029639-12	LOC170425	170425	333360888	NR_038220	CACUUUAAGGGAUGAUUAU
436524	Plate 5	E03	R-029744-00	N-029744-05	C10orf40	283025	210147595	NR_024340	GGAGAAAGAUUGGUCAACA
436525	Plate 5	E03	R-029744-00	N-029744-06	C10orf40	283025	210147595	NR_024340	GUGAGAAACAUCCGAGAGU
436527	Plate 5	E03	R-029744-00	N-029744-07	C10orf40	283025	210147595	NR_024340	AAGGAUACCACUCGGCAUU
436529	Plate 5	E03	R-029744-00	N-029744-08	C10orf40	283025	210147595	NR_024340	GUACUGUCAUGGCCAAAUU
436524	Plate 5	E04	R-029775-00	N-029775-13	WAC-AS1	220906	299523022	NR_033805	CUAAAUAGGGUAAACUCAA
436525	Plate 5	E04	R-029775-00	N-029775-14	WAC-AS1	220906	299523022	NR_033805	GCUGGUAAAUCAAGUUAGA
436527	Plate 5	E04	R-029775-00	N-029775-15	WAC-AS1	220906	299523022	NR_033805	GGGAUGAUAUAUUCGAAGU
436529	Plate 5	E04	R-029775-00	N-029775-16	WAC-AS1	220906	299523022	NR_033805	GGUCACACACAGCAACGAA
436524	Plate 5	E05	R-029808-00	N-029808-21	LOC283143	283143	300796183	NR_034148	AGACCUGACUCAAUAAUAA
436525	Plate 5	E05	R-029808-00	N-029808-22	LOC283143	283143	300796183	NR_034148	AAGAAUAGAGGCAGUGGUA
436527	Plate 5	E05	R-029808-00	N-029808-23	LOC283143	283143	300796183	NR_034148	GGUCAUAAUAAGUGUUAGU
436529	Plate 5	E05	R-029808-00	N-029808-24	LOC283143	283143	300796183	NR_034148	UGUUUGGACUGUUCGCAUU
436524	Plate 5	E06	R-030070-00	N-030070-09	LOC283332	283332	223972675	NR_026948	CCACAAGAGCCAUCACUAA
436525	Plate 5	E06	R-030070-00	N-030070-10	LOC283332	283332	223972675	NR_026948	GGUUAUAAGCUUCUGAACA
436527	Plate 5	E06	R-030070-00	N-030070-11	LOC283332	283332	223972675	NR_026948	CGGGAAGGGAUGUGGUCCU
436529	Plate 5	E06	R-030070-00	N-030070-12	LOC283332	283332	223972675	NR_026948	CCCUGGAUCACGUGUCUUA
436524	Plate 5	E07	R-030089-00	N-030089-13	TRHDE-AS1	283392	223555999	NR_026836	CUACGUAGCGGGUGGCGUU
436525	Plate 5	E07	R-030089-00	N-030089-14	TRHDE-AS1	283392	223555999	NR_026836	GCGGUGAGCAUCAGAUUGU
436527	Plate 5	E07	R-030089-00	N-030089-15	TRHDE-AS1	283392	223555999	NR_026836	UCGAUGAGCGCGUUGUAGA
436529	Plate 5	E07	R-030089-00	N-030089-16	TRHDE-AS1	283392	223555999	NR_026836	CGCGAAGCUACGACGGAGA
436524	Plate 5	E08	R-030287-00	N-030287-21	LINC00639	283547	337756422	NR_039982	GAAAACAAAUGGACGCUUA
436525	Plate 5	E08	R-030287-00	N-030287-22	LINC00639	283547	337756422	NR_039982	UAGCUGAGUUUGCGGAAGA
436527	Plate 5	E08	R-030287-00	N-030287-23	LINC00639	283547	337756422	NR_039982	GAACUGAUGGUCCGUCAAA
436529	Plate 5	E08	R-030287-00	N-030287-24	LINC00639	283547	337756422	NR_039982	ACUGAAAACUCUCGCUGAA
436524	Plate 5	E09	R-030328-00	N-030328-13	LINC00523	283601	197116393	NR_024096	GGUCAUUUCUUUCGUGGAA
436525	Plate 5	E09	R-030328-00	N-030328-14	LINC00523	283601	197116393	NR_024096	GGUAACAGAGAGAGGUCGA
436527	Plate 5	E09	R-030328-00	N-030328-15	LINC00523	283601	197116393	NR_024096	CUUGAACAGUUGUGCGUGA
436529	Plate 5	E09	R-030328-00	N-030328-16	LINC00523	283601	197116393	NR_024096	UCGAUGAACAAGGGAGGUA
436524	Plate 5	E10	R-030657-00	N-030657-09	SNAI3-AS1	197187	212275967	NR_024399	UGAUGCAUUUGGAGAGAAU
436525	Plate 5	E10	R-030657-00	N-030657-10	SNAI3-AS1	197187	212275967	NR_024399	CCUGGGUGCCUCUGCGUUA
436527	Plate 5	E10	R-030657-00	N-030657-11	SNAI3-AS1	197187	212275967	NR_024399	UGGCAGAUGUGGAUAGCUG
436529	Plate 5	E10	R-030657-00	N-030657-12	SNAI3-AS1	197187	212275967	NR_024399	GGAGAGUGGACCUCGGUGU
436524	Plate 5	E11	R-030696-00	N-030696-13	LOC283914	283914	224465217	NR_027080	CAUCCACCAUUGAGACAUA
436525	Plate 5	E11	R-030696-00	N-030696-14	LOC283914	283914	224465217	NR_027080	GUAACACAACUGACCAGAA
436527	Plate 5	E11	R-030696-00	N-030696-15	LOC283914	283914	224465217	NR_027080	UCGGGAAUGUUUCGGACUU
436529	Plate 5	E11	R-030696-00	N-030696-16	LOC283914	283914	224465217	NR_027080	GCUGUGAGCUGAAUCGUCU
436524	Plate 5	F02	R-030827-00	N-030827-21	LOC284009	284009	256017194	NR_028335	GUGUAGAUGCUGUCGGUUA
436525	Plate 5	F02	R-030827-00	N-030827-22	LOC284009	284009	256017194	NR_028335	AGGAAAGAGCACAGACUUC
436527	Plate 5	F02	R-030827-00	N-030827-23	LOC284009	284009	256017194	NR_028335	GCCCAGCAGUUGUGCACAU
436529	Plate 5	F02	R-030827-00	N-030827-24	LOC284009	284009	256017194	NR_028335	UGUGUGGGCUCAAGGAGGA
436524	Plate 5	F03	R-030882-00	N-030882-05	LOC147093	147093	336176020	NR_038442	GGAGUGUGCUCUAUGGACA
436525	Plate 5	F03	R-030882-00	N-030882-06	LOC147093	147093	336176020	NR_038442	CAACAAAUGCCUACCGCCA
436527	Plate 5	F03	R-030882-00	N-030882-07	LOC147093	147093	336176020	NR_038442	CGAGAUGCGCUGCUGAAUU
436529	Plate 5	F03	R-030882-00	N-030882-08	LOC147093	147093	336176020	NR_038442	GCGUGACUGAUAAAGGAAU
436524	Plate 5	F04	R-031309-00	N-031309-13	LOC284751	284751	300796507	NR_034124	GUGAGCAAGUGAACGCUUA
436525	Plate 5	F04	R-031309-00	N-031309-14	LOC284751	284751	300796507	NR_034124	CACGAUAAACUGCGCAUAU
436527	Plate 5	F04	R-031309-00	N-031309-15	LOC284751	284751	300796507	NR_034124	CUUAAGAGUUAGUCGGGUG
436529	Plate 5	F04	R-031309-00	N-031309-16	LOC284751	284751	300796507	NR_034124	GGUGCUAACUUGCCUCGAA
436524	Plate 5	F05	R-031331-00	N-031331-13	LINC00654	149837	210032673	NR_015406	CCAGAAUGUAUCAGACGAU
436525	Plate 5	F05	R-031331-00	N-031331-14	LINC00654	149837	210032673	NR_015406	GUUCCUGAGCAGCGAGUCA
436527	Plate 5	F05	R-031331-00	N-031331-15	LINC00654	149837	210032673	NR_015406	GCAAGUUAUGGUCAAGUGA
436529	Plate 5	F05	R-031331-00	N-031331-16	LINC00654	149837	210032673	NR_015406	CUGCUGUUCACUCGGGAAU
436524	Plate 5	F06	R-031726-00	N-031726-27	C1orf213	148898	297206715	NR_033691	CCUUAAACCUGUACUCUAU
436525	Plate 5	F06	R-031726-00	N-031726-28	C1orf213	148898	297206715	NR_033691	GAAGGUAGGAAGCCGAAAA
436527	Plate 5	F06	R-031726-00	N-031726-29	C1orf213	148898	297206715	NR_033691	GCCUGUCAUCACUGGGAAA
436529	Plate 5	F06	R-031726-00	N-031726-30	C1orf213	148898	297206715	NR_033691	GGUCUCCAAUUUAGGCUUU
436524	Plate 5	F07	R-032185-00	N-032185-22	LINC00336	401253	242117982	NR_027908	UGUUUGGAGUGGACGAGAA
436525	Plate 5	F07	R-032185-00	N-032185-23	LINC00336	401253	242117982	NR_027908	AGACAGGCCUAACCUUUAA
436527	Plate 5	F07	R-032185-00	N-032185-24	LINC00336	401253	242117982	NR_027908	GUAAAUGUGAACCACGAUU
436529	Plate 5	F07	R-032185-00	N-032185-25	LINC00336	401253	242117982	NR_027908	GUCUAGACAAAUUCACUUA
436524	Plate 5	F08	R-032395-00	N-032395-13	BAIAP2-AS1	440465	223633989	NR_026857	CUAGAAGCUCCCAGCGUUA
436525	Plate 5	F08	R-032395-00	N-032395-14	BAIAP2-AS1	440465	223633989	NR_026857	AGGUAGGCUUCUCCGGAAA
436527	Plate 5	F08	R-032395-00	N-032395-15	BAIAP2-AS1	440465	223633989	NR_026857	GGAUGGGACAUUCCGAAGA
436529	Plate 5	F08	R-032395-00	N-032395-16	BAIAP2-AS1	440465	223633989	NR_026857	CCCUAAAUGUCACGUGGGA
436524	Plate 5	F09	R-032404-00	N-032404-13	FLJ16171	441116	373938442	NR_046113	GCAAGAAGUAAUACAGUAA
436525	Plate 5	F09	R-032404-00	N-032404-14	FLJ16171	441116	373938442	NR_046113	GCAAAGGCUCAUCUCACUA
436527	Plate 5	F09	R-032404-00	N-032404-15	FLJ16171	441116	373938442	NR_046113	GGACCAACAACCUCGCUCA
436529	Plate 5	F09	R-032404-00	N-032404-16	FLJ16171	441116	373938442	NR_046113	GUGCACAUUCUUACGGCUU
436524	Plate 5	F10	R-032556-00	N-032556-09	MIR17HG	407975	224994258	NR_027349	GCUUAGUGGUUGUAUGAGU
436525	Plate 5	F10	R-032556-00	N-032556-10	MIR17HG	407975	224994258	NR_027349	CCGAAGAUGGUGGCGGCUA
436527	Plate 5	F10	R-032556-00	N-032556-11	MIR17HG	407975	224994258	NR_027349	CACUUGAGACUUCAGAUUA
436529	Plate 5	F10	R-032556-00	N-032556-12	MIR17HG	407975	224994258	NR_027349	GGCCUCCGGUCGUAGUAAA
436524	Plate 5	F11	R-032725-00	N-032725-05	PSMG3-AS1	114796	224967135	NR_021487	CCAGUGAUUUGAUCGGAUU
436525	Plate 5	F11	R-032725-00	N-032725-06	PSMG3-AS1	114796	224967135	NR_021487	AGCAAGUGGUUCACGAGAU
436527	Plate 5	F11	R-032725-00	N-032725-07	PSMG3-AS1	114796	224967135	NR_021487	GGAUGAACGUUUGUGGAAC
436529	Plate 5	F11	R-032725-00	N-032725-08	PSMG3-AS1	114796	224967135	NR_021487	GGAUCAUGACUUAGUGGGU
436524	Plate 5	G02	R-032805-00	N-032805-05	ZNF503-AS1	253264	333360899	NR_038224	GCAGGGAGGUCCAGUUAUA
436525	Plate 5	G02	R-032805-00	N-032805-06	ZNF503-AS1	253264	333360899	NR_038224	GCCAUGGAGUGGUGAGCGA
436527	Plate 5	G02	R-032805-00	N-032805-07	ZNF503-AS1	253264	333360899	NR_038224	GACAAUAUAGGAUGGGCUU
436529	Plate 5	G02	R-032805-00	N-032805-08	ZNF503-AS1	253264	333360899	NR_038224	UUAAUGACCCAGUCGAAAA
436524	Plate 5	G03	R-032815-00	N-032815-05	LOC283299	283299	308522706	NR_036678	CUUCAAAUGCUUAGCGAUA
436525	Plate 5	G03	R-032815-00	N-032815-06	LOC283299	283299	308522706	NR_036678	GAUGAAACUUUUAGACCGA
436527	Plate 5	G03	R-032815-00	N-032815-07	LOC283299	283299	308522706	NR_036678	GAACACGGGACUUCGACGA
436529	Plate 5	G03	R-032815-00	N-032815-08	LOC283299	283299	308522706	NR_036678	CAUGUAUUGAAACGUGAUA
436524	Plate 5	G04	R-032818-00	N-032818-05	LINC00282	283521	224451048	NR_027048	CAGAUAGGUUUGACGUGAU
436525	Plate 5	G04	R-032818-00	N-032818-06	LINC00282	283521	224451048	NR_027048	GUGGAGACUUGCUGCCGAU
436527	Plate 5	G04	R-032818-00	N-032818-07	LINC00282	283521	224451048	NR_027048	CAUCGGGCAUCAUUCUAAA
436529	Plate 5	G04	R-032818-00	N-032818-08	LINC00282	283521	224451048	NR_027048	CGUGGUGAUUGAUGACGAU
436524	Plate 5	G05	R-032827-00	N-032827-21	LOC284998	284998	333360909	NR_038231	CAUCUUGGUGUACGGAUUA
436525	Plate 5	G05	R-032827-00	N-032827-22	LOC284998	284998	333360909	NR_038231	GUAAAAUGCAGACGGCAAU
436527	Plate 5	G05	R-032827-00	N-032827-23	LOC284998	284998	333360909	NR_038231	AGAUCUUGUUCCCGUGUAU
436529	Plate 5	G05	R-032827-00	N-032827-24	LOC284998	284998	333360909	NR_038231	CAUUUGCGCCAACGUGAAA
436524	Plate 5	G06	R-033113-00	N-033113-13	FLJ41649	401260	336455089	NR_038887	GCAAUAUAGUGUCAGGUAU
436525	Plate 5	G06	R-033113-00	N-033113-14	FLJ41649	401260	336455089	NR_038887	UCACAAAUGCACACACGAA
436527	Plate 5	G06	R-033113-00	N-033113-15	FLJ41649	401260	336455089	NR_038887	ACACAAGAUUAUCGAGGUC
436529	Plate 5	G06	R-033113-00	N-033113-16	FLJ41649	401260	336455089	NR_038887	UGAGAAAGGAGGCAGCGAU
436524	Plate 5	G07	R-033182-00	N-033182-17	LINC00615	439916	336391132	NR_038868	GCAGCCAGGCGUUCGUUAA
436525	Plate 5	G07	R-033182-00	N-033182-18	LINC00615	439916	336391132	NR_038868	UCUCUGGGCUCGAACCAAU
436527	Plate 5	G07	R-033182-00	N-033182-19	LINC00615	439916	336391132	NR_038868	GUGCGCUAGCAUAAGAAUU
436529	Plate 5	G07	R-033182-00	N-033182-20	LINC00615	439916	336391132	NR_038868	CUACGUAGCAGUCAUGUCA
436524	Plate 5	G08	R-033198-00	N-033198-17	PRKCQ-AS1	439949	302393537	NR_036503	GCUAAUAAACGGUAGGGGA
436525	Plate 5	G08	R-033198-00	N-033198-18	PRKCQ-AS1	439949	302393537	NR_036503	UGAUAUCAACUCUUCGAAA
436527	Plate 5	G08	R-033198-00	N-033198-19	PRKCQ-AS1	439949	302393537	NR_036503	GUUCACUUCAUCUCGGAAA
436529	Plate 5	G08	R-033198-00	N-033198-20	PRKCQ-AS1	439949	302393537	NR_036503	GAGGACUGCCUUUCGGGUA
436524	Plate 5	G09	R-033226-00	N-033226-05	LOC439990	439990	336285291	NR_038464	AGAAGAAAGCCUCCGUUAA
436525	Plate 5	G09	R-033226-00	N-033226-06	LOC439990	439990	336285291	NR_038464	UCUCCGUGGCUGAGCGAAU
436527	Plate 5	G09	R-033226-00	N-033226-07	LOC439990	439990	336285291	NR_038464	CCUAGAAUACCACGUUUAU
436529	Plate 5	G09	R-033226-00	N-033226-08	LOC439990	439990	336285291	NR_038464	AAGGCCAGCUUCUUCGAAA
436524	Plate 5	G10	R-033253-00	N-033253-05	LOC440028	440028	300068935	NR_033972	GUACAGAUUUCACGUGUCA
436525	Plate 5	G10	R-033253-00	N-033253-06	LOC440028	440028	300068935	NR_033972	AGAUGACACAGUAAGGUAA
436527	Plate 5	G10	R-033253-00	N-033253-07	LOC440028	440028	300068935	NR_033972	GUGAGAUUAUGGCGAAGCA
436529	Plate 5	G10	R-033253-00	N-033253-08	LOC440028	440028	300068935	NR_033972	GGAAUGGAGACACACGUUU
436524	Plate 5	G11	R-033258-00	N-033258-09	DKFZp686K1684	440034	300068930	NR_033971	GUUUCUCGUAGGAGCGUAA
436525	Plate 5	G11	R-033258-00	N-033258-10	DKFZp686K1684	440034	300068930	NR_033971	UUUAAUGGCUUACGAGUCU
436527	Plate 5	G11	R-033258-00	N-033258-11	DKFZp686K1684	440034	300068930	NR_033971	UGCUAGGGCUAUCGCGAUU
436529	Plate 5	G11	R-033258-00	N-033258-12	DKFZp686K1684	440034	300068930	NR_033971	AAGGAAAGUCUCUGCUCGA
436524	Plate 5	H02	R-033285-00	N-033285-09	LINC00167	440072	209862752	NR_024233	GGACUAAGCAAAGACGAAA
436525	Plate 5	H02	R-033285-00	N-033285-10	LINC00167	440072	209862752	NR_024233	ACGAAGAUCCUGAGACGCU
436527	Plate 5	H02	R-033285-00	N-033285-11	LINC00167	440072	209862752	NR_024233	CGACCUUAACAUAGCUAGU
436529	Plate 5	H02	R-033285-00	N-033285-12	LINC00167	440072	209862752	NR_024233	CGACGUUAUAUGAUUGGUU
436524	Plate 5	H03	R-033289-00	N-033289-17	FAM66C	440078	223468605	NR_026788	ACAACUAAAGCAAGGAUUA
436525	Plate 5	H03	R-033289-00	N-033289-18	FAM66C	440078	223468605	NR_026788	UGAUACAGAUAGUCCCUUU
436527	Plate 5	H03	R-033289-00	N-033289-19	FAM66C	440078	223468605	NR_026788	CCUUGGUCCUUCUGAGAGU
436529	Plate 5	H03	R-033289-00	N-033289-20	FAM66C	440078	223468605	NR_026788	GCUAAAGGCUGGUAUAUCC
436524	Plate 5	H04	R-033327-00	N-033327-09	LINC00544	440131	299829204	NR_033889	CAUUAAAUAUUCUGGUCUC
436525	Plate 5	H04	R-033327-00	N-033327-10	LINC00544	440131	299829204	NR_033889	GGGUUAUGCAAACAGUAAU
436527	Plate 5	H04	R-033327-00	N-033327-11	LINC00544	440131	299829204	NR_033889	UAGAAGAGUCAGUUCACCA
436529	Plate 5	H04	R-033327-00	N-033327-12	LINC00544	440131	299829204	NR_033889	AACAAAGAUUGGUGGCUUC
436524	Plate 5	H05	R-033692-00	N-033692-09	LOC440704	440704	299890821	NR_033922	UCCUUGAACUCAUGGAUUA
436525	Plate 5	H05	R-033692-00	N-033692-10	LOC440704	440704	299890821	NR_033922	AGAUAUAGCCAAAGGUUGC
436527	Plate 5	H05	R-033692-00	N-033692-11	LOC440704	440704	299890821	NR_033922	CGACAUCACUUAAUCUGCA
436529	Plate 5	H05	R-033692-00	N-033692-12	LOC440704	440704	299890821	NR_033922	CAUUCAGAGCUAGUAGAUA
436524	Plate 5	H06	R-033817-00	N-033817-09	LOC440896	440896	168693607	NR_015361	GAGGAUAUGACACGCGAUA
436525	Plate 5	H06	R-033817-00	N-033817-10	LOC440896	440896	168693607	NR_015361	CGAUAUCGCAGGUAGUAGA
436527	Plate 5	H06	R-033817-00	N-033817-11	LOC440896	440896	168693607	NR_015361	GGAUAUUGUUCCCACGAUC
436529	Plate 5	H06	R-033817-00	N-033817-12	LOC440896	440896	168693607	NR_015361	UCUGUGAAGGAGUUCGUAA
436524	Plate 5	H07	R-033820-00	N-033820-17	LOC440900	440900	300796587	NR_034128	CCAAGGAGCUUUCCCGUAA
436525	Plate 5	H07	R-033820-00	N-033820-18	LOC440900	440900	300796587	NR_034128	CCAUAUACAUUCCGUGCUU
436527	Plate 5	H07	R-033820-00	N-033820-19	LOC440900	440900	300796587	NR_034128	ACAAACAUCAGGACGUCAA
436529	Plate 5	H07	R-033820-00	N-033820-20	LOC440900	440900	300796587	NR_034128	GGGGACACACGGCGAUAAA
436524	Plate 5	H08	R-034074-00	N-034074-09	LOC441242	441242	335335005	NR_038378	ACACAAUCGUUAUCCCAUA
436525	Plate 5	H08	R-034074-00	N-034074-10	LOC441242	441242	335335005	NR_038378	CUUUGUAUUCUGUCGGUAA
436527	Plate 5	H08	R-034074-00	N-034074-11	LOC441242	441242	335335005	NR_038378	GAGGAGGAGUUUACGACCA
436529	Plate 5	H08	R-034074-00	N-034074-12	LOC441242	441242	335335005	NR_038378	GGAGAAAGCCAAAACGGAU
436524	Plate 5	H09	R-034174-00	N-034174-05	FLJ42969	441374	300069027	NR_033962	GGAAAUUAGUAGCAGCAUU
436525	Plate 5	H09	R-034174-00	N-034174-06	FLJ42969	441374	300069027	NR_033962	GAUAUUUAGAGGAAGGCAU
436527	Plate 5	H09	R-034174-00	N-034174-07	FLJ42969	441374	300069027	NR_033962	AAGAGAGGAUCAUGGAAUG
436529	Plate 5	H09	R-034174-00	N-034174-08	FLJ42969	441374	300069027	NR_033962	CAUACGAGUUGAUAACCCA
436524	Plate 5	H10	R-034225-00	N-034225-21	LOC441461	441461	336391104	NR_038853	GCGCACAGGCAUACAGAUU
436525	Plate 5	H10	R-034225-00	N-034225-22	LOC441461	441461	336391104	NR_038853	GCUCAAAUCUUAAAUCUGA
436527	Plate 5	H10	R-034225-00	N-034225-23	LOC441461	441461	336391104	NR_038853	GUUUAAACCAGAACCGACU
436529	Plate 5	H10	R-034225-00	N-034225-24	LOC441461	441461	336391104	NR_038853	UACAUUAACUGAUUCGCAA
436524	Plate 5	H11	R-034485-00	N-034485-09	ZNFX1-AS1	441951	308082014	NR_036659	AUACAUAGCCUGAGUUUAA
436525	Plate 5	H11	R-034485-00	N-034485-10	ZNFX1-AS1	441951	308082014	NR_036659	UGUCAUUGUUAGACUUUGA
436527	Plate 5	H11	R-034485-00	N-034485-11	ZNFX1-AS1	441951	308082014	NR_036659	CAGCCAGCGGGUACAGAAU
436529	Plate 5	H11	R-034485-00	N-034485-12	ZNFX1-AS1	441951	308082014	NR_036659	CUAACUGCCUACCUGCAUA
436530	Plate 6	A02	R-035028-00	N-035028-17	LINC00330	144817	354623043	NR_038433	CUACAGAGUUAUAACGUUA
436532	Plate 6	A02	R-035028-00	N-035028-18	LINC00330	144817	354623043	NR_038433	GCAUGAAGACGUAAGUUUA
436534	Plate 6	A02	R-035028-00	N-035028-19	LINC00330	144817	354623043	NR_038433	GCAUGAAGGUCCACCGGCA
436535	Plate 6	A02	R-035028-00	N-035028-20	LINC00330	144817	354623043	NR_038433	GAGAGAGUAGAGUGUAAUU
436530	Plate 6	A03	R-035040-00	N-035040-09	MIRLET7DHG	158257	374088147	NR_046165	CCAAGUUAGUGUAUGGUUU
436532	Plate 6	A03	R-035040-00	N-035040-10	MIRLET7DHG	158257	374088147	NR_046165	UAGCCUUGCUUGUUGAUUA
436534	Plate 6	A03	R-035040-00	N-035040-11	MIRLET7DHG	158257	374088147	NR_046165	ACUGAAGGUGGCAACGUUA
436535	Plate 6	A03	R-035040-00	N-035040-12	MIRLET7DHG	158257	374088147	NR_046165	GACAAAAUGGGCUUAAUUA
436530	Plate 6	A04	R-035052-00	N-035052-05	LOC253573	253573	299782556	NR_033844	GGAGUGAAGAUGAAAGCUU
436532	Plate 6	A04	R-035052-00	N-035052-06	LOC253573	253573	299782556	NR_033844	CGAGGCAUGUAUACGUAUU
436534	Plate 6	A04	R-035052-00	N-035052-07	LOC253573	253573	299782556	NR_033844	UGACCUAGAGCAUGCGGAU
436535	Plate 6	A04	R-035052-00	N-035052-08	LOC253573	253573	299782556	NR_033844	AGCAAGAGCUCGAAUUUAC
436530	Plate 6	A05	R-035055-00	N-035055-21	SBF2-AS1	283104	302318964	NR_036485	UGGAUAAUCAAACGACUUA
436532	Plate 6	A05	R-035055-00	N-035055-22	SBF2-AS1	283104	302318964	NR_036485	CUUAAACAGAGCUAGGCUA
436534	Plate 6	A05	R-035055-00	N-035055-23	SBF2-AS1	283104	302318964	NR_036485	CCGCAAGCCUGCAUGGUAC
436535	Plate 6	A05	R-035055-00	N-035055-24	SBF2-AS1	283104	302318964	NR_036485	GGAGGAAAGCCACGAGCAC
436530	Plate 6	A06	R-035060-00	N-035060-05	LOC284344	284344	299829202	NR_033888	GGAUAGAUUACCAAACAGA
436532	Plate 6	A06	R-035060-00	N-035060-06	LOC284344	284344	299829202	NR_033888	GCCCUAGAGACUUCGAAUU
436534	Plate 6	A06	R-035060-00	N-035060-07	LOC284344	284344	299829202	NR_033888	UCCAUAACCCAGUCACUAA
436535	Plate 6	A06	R-035060-00	N-035060-08	LOC284344	284344	299829202	NR_033888	GGCACUAUCCUAAGGCCUU
436530	Plate 6	A07	R-035131-00	N-035131-05	HCG18	414777	195222744	NR_024053	CAAUGUGACUUCUGCGAUA
436532	Plate 6	A07	R-035131-00	N-035131-06	HCG18	414777	195222744	NR_024053	GGGCUAAGCUGGCACGUCA
436534	Plate 6	A07	R-035131-00	N-035131-07	HCG18	414777	195222744	NR_024053	ACACAAUACUCGCCGGAAG
436535	Plate 6	A07	R-035131-00	N-035131-08	HCG18	414777	195222744	NR_024053	GCAGCUGAAAGUCGACGAA
436530	Plate 6	A08	R-035472-00	N-035472-13	MIR4500HG	642345	299782501	NR_033829	CAAUAUCGAUAGAAAGCGA
436532	Plate 6	A08	R-035472-00	N-035472-14	MIR4500HG	642345	299782501	NR_033829	CCUACAAAGUCCCAACCUA
436534	Plate 6	A08	R-035472-00	N-035472-15	MIR4500HG	642345	299782501	NR_033829	GAACUUCCCACGAUACUUA
436535	Plate 6	A08	R-035472-00	N-035472-16	MIR4500HG	642345	299782501	NR_033829	ACUGAUAUGUAUUAGUGCA
436530	Plate 6	A09	R-035723-00	N-035723-05	SRG7	642864	388490271	NR_049777	CCUGAGUAGGAAUGGACAA
436532	Plate 6	A09	R-035723-00	N-035723-06	SRG7	642864	388490271	NR_049777	AGUUGACUGCAGUUGAAUA
436534	Plate 6	A09	R-035723-00	N-035723-07	SRG7	642864	388490271	NR_049777	CAAUCAGCUUUGAAGAGCA
436535	Plate 6	A09	R-035723-00	N-035723-08	SRG7	642864	388490271	NR_049777	GAAUUUCUACAGAUGGGAA
436530	Plate 6	A10	R-035757-00	N-035757-05	FLVCR1-AS1	642946	224591397	NR_027286	AGGAAUAACGCCAGAAAGU
436532	Plate 6	A10	R-035757-00	N-035757-06	FLVCR1-AS1	642946	224591397	NR_027286	GGGAAGAAUUGGAGGCGAG
436534	Plate 6	A10	R-035757-00	N-035757-07	FLVCR1-AS1	642946	224591397	NR_027286	UUGAAUGGUAUGUGCCAGA
436535	Plate 6	A10	R-035757-00	N-035757-08	FLVCR1-AS1	642946	224591397	NR_027286	AGUUACUGGACAUGCAUAU
436530	Plate 6	A11	R-035774-00	N-035774-05	GRIK1-AS1	642976	224282133	NR_027021	UCUCAGAGCUAUGGAGGAU
436532	Plate 6	A11	R-035774-00	N-035774-06	GRIK1-AS1	642976	224282133	NR_027021	UCUUCUGUUUAUAGGGUAU
436534	Plate 6	A11	R-035774-00	N-035774-07	GRIK1-AS1	642976	224282133	NR_027021	UGAGGAAAUAUAACACGUA
436535	Plate 6	A11	R-035774-00	N-035774-08	GRIK1-AS1	642976	224282133	NR_027021	CACGAAGGCUCUCCUGCAA
436530	Plate 6	B02	R-036030-00	N-036030-13	LOC643529	643529	335353795	NR_038382	GGAUCUUUCCUGUCCGUAA
436532	Plate 6	B02	R-036030-00	N-036030-14	LOC643529	643529	335353795	NR_038382	UCUUAGAGAGGCCGUGAAA
436534	Plate 6	B02	R-036030-00	N-036030-15	LOC643529	643529	335353795	NR_038382	CCAGAAGCAGGUAGGCGAU
436535	Plate 6	B02	R-036030-00	N-036030-16	LOC643529	643529	335353795	NR_038382	GUAUAGGGAAGGCGCACCA
436530	Plate 6	B03	R-036849-00	N-036849-17	LOC645212	645212	301129240	NR_034171	UGGCGCAGUCAGAGAUAAA
436532	Plate 6	B03	R-036849-00	N-036849-18	LOC645212	645212	301129240	NR_034171	UGUGAGAGGCCAUGAUCUA
436534	Plate 6	B03	R-036849-00	N-036849-19	LOC645212	645212	301129240	NR_034171	CCUACAACGCAGACCAGUA
436535	Plate 6	B03	R-036849-00	N-036849-20	LOC645212	645212	301129240	NR_034171	GAUGAUCCUUCAAUACAUA
436530	Plate 6	B04	R-036911-00	N-036911-17	LOC645355	645355	336285479	NR_038839	GGGAUCCACAAGACGAAUA
436532	Plate 6	B04	R-036911-00	N-036911-18	LOC645355	645355	336285479	NR_038839	CCUAGUGAAUACUUGCCAA
436534	Plate 6	B04	R-036911-00	N-036911-19	LOC645355	645355	336285479	NR_038839	GCCCAGCUGUAUUGGUAGA
436535	Plate 6	B04	R-036911-00	N-036911-20	LOC645355	645355	336285479	NR_038839	AGGAAGAGGGAAAUCGACU
436530	Plate 6	B05	R-036997-00	N-036997-05	FAM138A	645520	223555930	NR_026818	GCAGGAGGGCUAAGCGUGA
436532	Plate 6	B05	R-036997-00	N-036997-06	FAM138A	645520	223555930	NR_026818	CCACCAAAUUCUUGUCGGA
436534	Plate 6	B05	R-036997-00	N-036997-07	FAM138A	645520	223555930	NR_026818	GAAUUGAGAUUAUGUACGU
436535	Plate 6	B05	R-036997-00	N-036997-08	FAM138A	645520	223555930	NR_026818	GCAUUUAUGGCUUCGUGAA
436530	Plate 6	B06	R-037073-00	N-037073-17	ASH1L-AS1	645676	224282136	NR_027023	GGGUGUAAUUGGUAGUGUU
436532	Plate 6	B06	R-037073-00	N-037073-18	ASH1L-AS1	645676	224282136	NR_027023	CCUCGGAUUUCUCGAAUUU
436534	Plate 6	B06	R-037073-00	N-037073-19	ASH1L-AS1	645676	224282136	NR_027023	UAAGCUGACUGGCGGAAAU
436535	Plate 6	B06	R-037073-00	N-037073-20	ASH1L-AS1	645676	224282136	NR_027023	GUUCUGUUGAUGUCGAUAA
436530	Plate 6	B07	R-037082-00	N-037082-21	LINC00520	645687	223468644	NR_026797	CAUCAGAGCUGGAAUAGUA
436532	Plate 6	B07	R-037082-00	N-037082-22	LINC00520	645687	223468644	NR_026797	CCUCAAAUCUUUCGAGAAC
436534	Plate 6	B07	R-037082-00	N-037082-23	LINC00520	645687	223468644	NR_026797	GGAGGACCCAUACGGGCUA
436535	Plate 6	B07	R-037082-00	N-037082-24	LINC00520	645687	223468644	NR_026797	CCUCGUGGGAAUUUCACAA
436530	Plate 6	B08	R-037343-00	N-037343-21	LOC646268	646268	300068989	NR_033946	GAUACUAGAGGGAGCCAAA
436532	Plate 6	B08	R-037343-00	N-037343-22	LOC646268	646268	300068989	NR_033946	CUGACUAGGCAAUGAGAGA
436534	Plate 6	B08	R-037343-00	N-037343-23	LOC646268	646268	300068989	NR_033946	UCAGUGGAGUGGUAGGUGA
436535	Plate 6	B08	R-037343-00	N-037343-24	LOC646268	646268	300068989	NR_033946	GGGUUGGUUCAGCGGAUGA
436530	Plate 6	B09	R-037434-00	N-037434-17	LOC646471	646471	213688399	NR_024498	UGUAGUAAGUUGCGAGGGA
436532	Plate 6	B09	R-037434-00	N-037434-18	LOC646471	646471	213688399	NR_024498	GCGCUGAACUAAACGAAUG
436534	Plate 6	B09	R-037434-00	N-037434-19	LOC646471	646471	213688399	NR_024498	AGUCAUGAGGUCCGGGUCA
436535	Plate 6	B09	R-037434-00	N-037434-20	LOC646471	646471	213688399	NR_024498	GCUCCAUCUUCUCGGCUCA
436530	Plate 6	B10	R-037491-00	N-037491-17	HHIP-AS1	646576	326320060	NR_037595	GAGGUAAAGGUCAGAAUAU
436532	Plate 6	B10	R-037491-00	N-037491-18	HHIP-AS1	646576	326320060	NR_037595	GCAUAAUUUCUUAGGAAUC
436534	Plate 6	B10	R-037491-00	N-037491-19	HHIP-AS1	646576	326320060	NR_037595	GCAUACACUUGAACGUGAA
436535	Plate 6	B10	R-037491-00	N-037491-20	HHIP-AS1	646576	326320060	NR_037595	GUGAGGACAAUUUAACUUU
436530	Plate 6	B11	R-037563-00	N-037563-13	LOC646719	646719	374532768	NR_046262	GGUUAAGGAAUGAAUGCGA
436532	Plate 6	B11	R-037563-00	N-037563-14	LOC646719	646719	374532768	NR_046262	CGACGUUUGCCCUGCGACA
436534	Plate 6	B11	R-037563-00	N-037563-15	LOC646719	646719	374532768	NR_046262	GCGAUUCGAUGGCGAUGAU
436535	Plate 6	B11	R-037563-00	N-037563-16	LOC646719	646719	374532768	NR_046262	AGUAAAUCCAAUCGUCUAU
436530	Plate 6	C02	R-037651-00	N-037651-05	LOC646903	646903	303228328	NR_036538	GCUUGAAGUAUACGCAGAA
436532	Plate 6	C02	R-037651-00	N-037651-06	LOC646903	646903	303228328	NR_036538	CUGAAUGAACACCGUAACA
436534	Plate 6	C02	R-037651-00	N-037651-07	LOC646903	646903	303228328	NR_036538	CGAACAAAACAAAUAGCGA
436535	Plate 6	C02	R-037651-00	N-037651-08	LOC646903	646903	303228328	NR_036538	GCAGGGUUGCCCACGCUAA
436530	Plate 6	C03	R-038387-00	N-038387-05	LOC648987	648987	300796608	NR_034086	CGCUGUAGGCACCGAGAAA
436532	Plate 6	C03	R-038387-00	N-038387-06	LOC648987	648987	300796608	NR_034086	UGGAAUAAGGACCGUGAAU
436534	Plate 6	C03	R-038387-00	N-038387-07	LOC648987	648987	300796608	NR_034086	GCCGAGAAACUCCGUACAA
436535	Plate 6	C03	R-038387-00	N-038387-08	LOC648987	648987	300796608	NR_034086	GCCAAUGAAGUGCGUGUGA
436530	Plate 6	C04	R-039812-00	N-039812-13	FAM74A2	653114	284005284	NR_027461	AAUAGAGGAUGAAGUAGUA
436532	Plate 6	C04	R-039812-00	N-039812-14	FAM74A2	653114	284005284	NR_027461	AGUGAAAGAGAGACGUCAU
436534	Plate 6	C04	R-039812-00	N-039812-15	FAM74A2	653114	284005284	NR_027461	GUUCAGAGGCUGUCGUUAC
436535	Plate 6	C04	R-039812-00	N-039812-16	FAM74A2	653114	284005284	NR_027461	GUUCAGAGGCUGUCCCGGA
436530	Plate 6	C05	R-180117-00	N-180117-17	FAM226B	653687	221139782	NR_026594	GGAGGCACAUUUCGUCUAA
436532	Plate 6	C05	R-180117-00	N-180117-18	FAM226B	653687	221139782	NR_026594	UGAGAACGUCCGCGGUAGA
436534	Plate 6	C05	R-180117-00	N-180117-19	FAM226B	653687	221139782	NR_026594	CGGAAGACGGUGGCGAUCA
436535	Plate 6	C05	R-180117-00	N-180117-20	FAM226B	653687	221139782	NR_026594	GAGUUGAAACAAACGCCAU
436530	Plate 6	C06	R-180360-00	N-180360-05	LINC00488	677779	223029491	NR_026767	GCAUAAUAGUGGAUCUUCA
436532	Plate 6	C06	R-180360-00	N-180360-06	LINC00488	677779	223029491	NR_026767	GCAAGACAAUCUACGUUUA
436534	Plate 6	C06	R-180360-00	N-180360-07	LINC00488	677779	223029491	NR_026767	AGGGAUACUUAUUUCAUGA
436535	Plate 6	C06	R-180360-00	N-180360-08	LINC00488	677779	223029491	NR_026767	CAAAGGUGGCACAUUGAUU
436530	Plate 6	C07	R-180715-00	N-180715-17	LOC729121	729121	213021194	NR_024439	GAUCAUGAGUAGUGGCUAG
436532	Plate 6	C07	R-180715-00	N-180715-18	LOC729121	729121	213021194	NR_024439	CCAAUGUGUUAGACUAUCA
436534	Plate 6	C07	R-180715-00	N-180715-19	LOC729121	729121	213021194	NR_024439	GUAUGUACAAUGACCGACA
436535	Plate 6	C07	R-180715-00	N-180715-20	LOC729121	729121	213021194	NR_024439	AAAUGGUGGUGCCGAUAUU
436530	Plate 6	C08	R-181115-00	N-181115-13	FAM74A3	728495	223468679	NR_026801	AAUAGAGGAUGAAGUAGUA
436532	Plate 6	C08	R-181115-00	N-181115-14	FAM74A3	728495	223468679	NR_026801	AGUGAAAGAGAGACGUCAU
436534	Plate 6	C08	R-181115-00	N-181115-15	FAM74A3	728495	223468679	NR_026801	GUUCAGAGGCUGUCGUUAC
436535	Plate 6	C08	R-181115-00	N-181115-16	FAM74A3	728495	223468679	NR_026801	GUUCAGAGGCUGUCCCGGA
436530	Plate 6	C09	R-181453-00	N-181453-09	LOC730091	730091	335892855	NR_038387	GGGAUAGACAUGUGACCAA
436532	Plate 6	C09	R-181453-00	N-181453-10	LOC730091	730091	335892855	NR_038387	CCCAAAGUCAGGCGAGCAU
436534	Plate 6	C09	R-181453-00	N-181453-11	LOC730091	730091	335892855	NR_038387	CACAGCAGAGGGACGGAAA
436535	Plate 6	C09	R-181453-00	N-181453-12	LOC730091	730091	335892855	NR_038387	AAACAUGAUGCCUCGGACA
436530	Plate 6	C10	R-181645-00	N-181645-13	ARHGAP5-AS1	84837	224586812	NR_027263	GGUCGUAACUCAAGAGCAA
436532	Plate 6	C10	R-181645-00	N-181645-14	ARHGAP5-AS1	84837	224586812	NR_027263	ACCGAAUGCUUCUCGAUAA
436534	Plate 6	C10	R-181645-00	N-181645-15	ARHGAP5-AS1	84837	224586812	NR_027263	GAGGAAAACAUGCGCCCAA
436535	Plate 6	C10	R-181645-00	N-181645-16	ARHGAP5-AS1	84837	224586812	NR_027263	AGUGAGAAAGGACGGUAGA
436530	Plate 6	C11	R-181802-00	N-181802-17	DLGAP1-AS5	284215	302318970	NR_036489	UGGGAAUUACACAGCGAAA
436532	Plate 6	C11	R-181802-00	N-181802-18	DLGAP1-AS5	284215	302318970	NR_036489	CAUCUCAAACUAUACGUAA
436534	Plate 6	C11	R-181802-00	N-181802-19	DLGAP1-AS5	284215	302318970	NR_036489	CCUCCACCAGAGAUAAUUA
436535	Plate 6	C11	R-181802-00	N-181802-20	DLGAP1-AS5	284215	302318970	NR_036489	GGAUAGAUGGGAAACUGGA
436530	Plate 6	D02	R-181807-00	N-181807-09	SERTAD4-AS1	574036	210147584	NR_024337	GGAGGAAGGAACAAGAUCA
436532	Plate 6	D02	R-181807-00	N-181807-10	SERTAD4-AS1	574036	210147584	NR_024337	GAAAGUUGCUAGGGCCGAA
436534	Plate 6	D02	R-181807-00	N-181807-11	SERTAD4-AS1	574036	210147584	NR_024337	GGAUUAGCAUCUGCAAAUU
436535	Plate 6	D02	R-181807-00	N-181807-12	SERTAD4-AS1	574036	210147584	NR_024337	UGUCCGGGAACAAAGGCAA
436530	Plate 6	D03	R-181845-00	N-181845-13	APCDD1L-AS1	149773	300797741	NR_034147	GGACCUUACUGCAGAACGU
436532	Plate 6	D03	R-181845-00	N-181845-14	APCDD1L-AS1	149773	300797741	NR_034147	UAGACAAAGUGGUUGGCGA
436534	Plate 6	D03	R-181845-00	N-181845-15	APCDD1L-AS1	149773	300797741	NR_034147	GGACUAUUUUCAUUCGAUA
436535	Plate 6	D03	R-181845-00	N-181845-16	APCDD1L-AS1	149773	300797741	NR_034147	CUGCAUGGAUCACCGGGAU
436530	Plate 6	D04	R-181894-00	N-181894-17	MEIS1-AS3	730198	380254481	NR_046438	GCAGGAGGUUGUACCGCUA
436532	Plate 6	D04	R-181894-00	N-181894-18	MEIS1-AS3	730198	380254481	NR_046438	AGAAGGUUCAGGCGAUUUA
436534	Plate 6	D04	R-181894-00	N-181894-19	MEIS1-AS3	730198	380254481	NR_046438	CAAACACAUCGGUUCGCAA
436535	Plate 6	D04	R-181894-00	N-181894-20	MEIS1-AS3	730198	380254481	NR_046438	GCUAAUGGGAUCAGACGUC
436530	Plate 6	D05	R-182062-00	N-182062-05	LOC653160	653160	323462195	NR_037869	AGUAACUCCUUAUAGGGAA
436532	Plate 6	D05	R-182062-00	N-182062-06	LOC653160	653160	323462195	NR_037869	CCAAGGUCAGAGAUGAACA
436534	Plate 6	D05	R-182062-00	N-182062-07	LOC653160	653160	323462195	NR_037869	CCAAGGGUGCUCCAGGCAA
436535	Plate 6	D05	R-182062-00	N-182062-08	LOC653160	653160	323462195	NR_037869	GGGAUGACCCUGCUCGCUU
436530	Plate 6	D06	R-182165-00	N-182165-09	LOC731789	731789	223468639	NR_026794	AAGUAAUGGCUGAGGGUUA
436532	Plate 6	D06	R-182165-00	N-182165-10	LOC731789	731789	223468639	NR_026794	UCAUAAGAUUGGUGAUACU
436534	Plate 6	D06	R-182165-00	N-182165-11	LOC731789	731789	223468639	NR_026794	GUUCCAAGUCUGUAGGGAU
436535	Plate 6	D06	R-182165-00	N-182165-12	LOC731789	731789	223468639	NR_026794	CGGUAGAGGAAAUAUGCGA
436530	Plate 6	D07	R-182181-00	N-182181-17	LOC645513	645513	313747455	NR_037630	AGGUGAAGAAUUUGCACAA
436532	Plate 6	D07	R-182181-00	N-182181-18	LOC645513	645513	313747455	NR_037630	GAAUAUUGAGUAUCAGAGA
436534	Plate 6	D07	R-182181-00	N-182181-19	LOC645513	645513	313747455	NR_037630	UGUACAAAAGCAUGGCAAA
436535	Plate 6	D07	R-182181-00	N-182181-20	LOC645513	645513	313747455	NR_037630	CAUCCAAGGCCAUUCCAUU
436530	Plate 6	D08	R-182205-00	N-182205-13	LOC730227	730227	300796266	NR_034150	UCUCUUAACUAGACGAAAU
436532	Plate 6	D08	R-182205-00	N-182205-14	LOC730227	730227	300796266	NR_034150	CCUAAUCAGGGUGGAAAUA
436534	Plate 6	D08	R-182205-00	N-182205-15	LOC730227	730227	300796266	NR_034150	GUAAUGAUCGGGACAUCUU
436535	Plate 6	D08	R-182205-00	N-182205-16	LOC730227	730227	300796266	NR_034150	AAGCUAAAGAGUAACCCAU
436530	Plate 6	D09	R-182370-00	N-182370-17	LOC729950	729950	338797742	NR_040033	GCUCAAACGCAAUAGCUAU
436532	Plate 6	D09	R-182370-00	N-182370-18	LOC729950	729950	338797742	NR_040033	UCCCAAAUGCUACGAAAUA
436534	Plate 6	D09	R-182370-00	N-182370-19	LOC729950	729950	338797742	NR_040033	ACGCUUAUCUUCCGGAUUU
436535	Plate 6	D09	R-182370-00	N-182370-20	LOC729950	729950	338797742	NR_040033	UGACAGAUAUCCCGGAGAU
436530	Plate 6	D10	R-182555-00	N-182555-13	LINC00669	647946	211971081	NR_024391	UAGAAGAGGUUGACCGAAA
436532	Plate 6	D10	R-182555-00	N-182555-14	LINC00669	647946	211971081	NR_024391	GGUAAGCUCUAGUAAAUUA
436534	Plate 6	D10	R-182555-00	N-182555-15	LINC00669	647946	211971081	NR_024391	AGGCAAUGCAAGUUGUAUU
436535	Plate 6	D10	R-182555-00	N-182555-16	LINC00669	647946	211971081	NR_024391	AAGCUGGUAUGUACGAUUU
436530	Plate 6	D11	R-182977-00	N-182977-13	STXBP5-AS1	729178	300796161	NR_034115	AAAUAGGGUCGAAAGGUUA
436532	Plate 6	D11	R-182977-00	N-182977-14	STXBP5-AS1	729178	300796161	NR_034115	AUGACAAUAGUGCCAGAUA
436534	Plate 6	D11	R-182977-00	N-182977-15	STXBP5-AS1	729178	300796161	NR_034115	CUCAUGAGAUCCCAAGCUA
436535	Plate 6	D11	R-182977-00	N-182977-16	STXBP5-AS1	729178	300796161	NR_034115	GUUCUAUCUUGACCCAUAA
436530	Plate 6	E02	R-182989-00	N-182989-13	LOC730811	730811	213417729	NR_024468	CUAUGAAAGGCUACGUUAA
436532	Plate 6	E02	R-182989-00	N-182989-14	LOC730811	730811	213417729	NR_024468	CUAACAGGCCUGAAGUCGA
436534	Plate 6	E02	R-182989-00	N-182989-15	LOC730811	730811	213417729	NR_024468	AGGCACAUGCACACGAAGA
436535	Plate 6	E02	R-182989-00	N-182989-16	LOC730811	730811	213417729	NR_024468	CGAGAGCAGAACAGCACGA
436530	Plate 6	E03	R-183024-00	N-183024-13	LOC729177	729177	300797090	NR_034143	GCAGAAACGGCACGAUUGA
436532	Plate 6	E03	R-183024-00	N-183024-14	LOC729177	729177	300797090	NR_034143	GAAUCAUAUCCUCGGAAAA
436534	Plate 6	E03	R-183024-00	N-183024-15	LOC729177	729177	300797090	NR_034143	UGCUCUACAUGACGGGAAA
436535	Plate 6	E03	R-183024-00	N-183024-16	LOC729177	729177	300797090	NR_034143	CAGACAAUCACCCGGCAUU
436530	Plate 6	E04	R-183091-00	N-183091-13	LOC728558	728558	336176029	NR_038444	GAUGAGAGCCUGACCAAAU
436532	Plate 6	E04	R-183091-00	N-183091-14	LOC728558	728558	336176029	NR_038444	ACAAAAUAGUGUGCGAAUU
436534	Plate 6	E04	R-183091-00	N-183091-15	LOC728558	728558	336176029	NR_038444	GGCCCGUAAUGGAGAUCGA
436535	Plate 6	E04	R-183091-00	N-183091-16	LOC728558	728558	336176029	NR_038444	GCAUGCAAGAAAUUCGAGA
436530	Plate 6	E05	R-183328-00	N-183328-13	LINC00623	728855	213972564	NR_024511	UGGCAGGACGACUGAGCAA
436532	Plate 6	E05	R-183328-00	N-183328-14	LINC00623	728855	213972564	NR_024511	CGGGAUGGUUCUUCCGGUU
436534	Plate 6	E05	R-183328-00	N-183328-15	LINC00623	728855	213972564	NR_024511	GUUGGACACCUGCGCGUUA
436535	Plate 6	E05	R-183328-00	N-183328-16	LINC00623	728855	213972564	NR_024511	CAGAGAUAUUAGAGCGGUG
436530	Plate 6	E06	R-183774-00	N-183774-09	LOC727915	727915	372620360	NR_046012	AAGAAGUGGUAGUACAAUA
436532	Plate 6	E06	R-183774-00	N-183774-10	LOC727915	727915	372620360	NR_046012	CCAGAUUAUUUAAGGGCCU
436534	Plate 6	E06	R-183774-00	N-183774-11	LOC727915	727915	372620360	NR_046012	CAGCAGAGCUCAGACGAGU
436535	Plate 6	E06	R-183774-00	N-183774-12	LOC727915	727915	372620360	NR_046012	CAAUCUCAGCAUUCUGUAA
436530	Plate 6	E07	R-184068-00	N-184068-09	LOC729678	729678	365733594	NR_045678	GGUCUAAGUUGGAAGGCCU
436532	Plate 6	E07	R-184068-00	N-184068-10	LOC729678	729678	365733594	NR_045678	CCAGUUACUUGUAGAGUGU
436534	Plate 6	E07	R-184068-00	N-184068-11	LOC729678	729678	365733594	NR_045678	GCACAUGGUGGAACUGAGU
436535	Plate 6	E07	R-184068-00	N-184068-12	LOC729678	729678	365733594	NR_045678	UAGGAGACCCCAAGAUAUU
436530	Plate 6	E08	R-184302-00	N-184302-09	LOC728084	728084	335353807	NR_038385	GCUUAGGGGUAGAAGGGUA
436532	Plate 6	E08	R-184302-00	N-184302-10	LOC728084	728084	335353807	NR_038385	ACAUGAAUGAACCGGAUAU
436534	Plate 6	E08	R-184302-00	N-184302-11	LOC728084	728084	335353807	NR_038385	UCUUCAAAUCUCAACGGAA
436535	Plate 6	E08	R-184302-00	N-184302-12	LOC728084	728084	335353807	NR_038385	AUAGGUGUAGUUUGGGUAA
436530	Plate 6	E09	R-184404-00	N-184404-09	LOC728040	728040	378548194	NR_046377	AUAGUAAGUACCAGAGCUA
436532	Plate 6	E09	R-184404-00	N-184404-10	LOC728040	728040	378548194	NR_046377	GGUGAGUGGAGAUGAUGAA
436534	Plate 6	E09	R-184404-00	N-184404-11	LOC728040	728040	378548194	NR_046377	ACACCGACUUUGCCGAAUU
436535	Plate 6	E09	R-184404-00	N-184404-12	LOC728040	728040	378548194	NR_046377	CAGAAUGCACUCACCAAUU
436530	Plate 6	E10	R-184407-00	N-184407-17	LINC00290	728081	299890817	NR_033918	CCAAAUAGGAUUAGCAACU
436532	Plate 6	E10	R-184407-00	N-184407-18	LINC00290	728081	299890817	NR_033918	AGAAAUCGAAGGUGUGGAA
436534	Plate 6	E10	R-184407-00	N-184407-19	LINC00290	728081	299890817	NR_033918	GAUGAGACACCCACAGAAU
436535	Plate 6	E10	R-184407-00	N-184407-20	LINC00290	728081	299890817	NR_033918	GAAUGAGUUCUGACGUUUA
436530	Plate 6	E11	R-184411-00	N-184411-17	LOC728228	728228	299890814	NR_033917	GGUAUUUAGCUGUGGCUUU
436532	Plate 6	E11	R-184411-00	N-184411-18	LOC728228	728228	299890814	NR_033917	GCAGAUGGAGACAUGGGAA
436534	Plate 6	E11	R-184411-00	N-184411-19	LOC728228	728228	299890814	NR_033917	GAAGCAAGGACAACCUCAA
436535	Plate 6	E11	R-184411-00	N-184411-20	LOC728228	728228	299890814	NR_033917	CGUGAGCUUUUCUGAAUUA
436530	Plate 6	F02	R-184415-00	N-184415-09	C21orf54	728409	197209875	NR_024102	GCGCCGAGCUUAUGGAACA
436532	Plate 6	F02	R-184415-00	N-184415-10	C21orf54	728409	197209875	NR_024102	CCAAAAGCAAGUUACAUAA
436534	Plate 6	F02	R-184415-00	N-184415-11	C21orf54	728409	197209875	NR_024102	GAGACAAUGAGGUUCUGAA
436535	Plate 6	F02	R-184415-00	N-184415-12	C21orf54	728409	197209875	NR_024102	CUGAAGGUCUCAAAAUAUU
436530	Plate 6	F03	R-184422-00	N-184422-13	LOC728606	728606	209969705	NR_024259	AGGCCUGAGUUGAUCGUUA
436532	Plate 6	F03	R-184422-00	N-184422-14	LOC728606	728606	209969705	NR_024259	CCUAAGUGGUUGAAUGGGA
436534	Plate 6	F03	R-184422-00	N-184422-15	LOC728606	728606	209969705	NR_024259	ACUUGCAGAGCACGGGAAA
436535	Plate 6	F03	R-184422-00	N-184422-16	LOC728606	728606	209969705	NR_024259	GAUUCUUGCAGGUGGUCCA
436530	Plate 6	F04	R-184424-00	N-184424-05	LOC728716	728716	338827651	NR_040065	UAUUAGAACACUUGGCAUU
436532	Plate 6	F04	R-184424-00	N-184424-06	LOC728716	728716	338827651	NR_040065	UAAAAUGACUGGAUGGAGA
436534	Plate 6	F04	R-184424-00	N-184424-07	LOC728716	728716	338827651	NR_040065	GCAAGCAUUUGUUGGAUGU
436535	Plate 6	F04	R-184424-00	N-184424-08	LOC728716	728716	338827651	NR_040065	AAGGAGAGCCACCGACUGA
436530	Plate 6	F05	R-185695-00	N-185695-05	LOC100129917	100129917	302393555	NR_036512	GGCCAAAGGGACACAGCGA
436532	Plate 6	F05	R-185695-00	N-185695-06	LOC100129917	100129917	302393555	NR_036512	CCAUGAGCCUGGAAAUGAU
436534	Plate 6	F05	R-185695-00	N-185695-07	LOC100129917	100129917	302393555	NR_036512	ACCUAGGACUGGCGCAGAA
436535	Plate 6	F05	R-185695-00	N-185695-08	LOC100129917	100129917	302393555	NR_036512	UGUGAGCAGAGGUAAACAA
436530	Plate 6	F06	R-185766-00	N-185766-05	MAPT-IT1	100130148	217035090	NR_024560	GGUUAAUUCUAUCGCUGAA
436532	Plate 6	F06	R-185766-00	N-185766-06	MAPT-IT1	100130148	217035090	NR_024560	CCUCCUUGACGGUGGCGUA
436534	Plate 6	F06	R-185766-00	N-185766-07	MAPT-IT1	100130148	217035090	NR_024560	UUACAUUCCGAGCGAGUGA
436535	Plate 6	F06	R-185766-00	N-185766-08	MAPT-IT1	100130148	217035090	NR_024560	ACUCCGCGCUUCUGCGAUU
436530	Plate 6	F07	R-185816-00	N-185816-05	LOC100130264	100130264	217035116	NR_024564	CCUACGUGGCCUUACGAAU
436532	Plate 6	F07	R-185816-00	N-185816-06	LOC100130264	100130264	217035116	NR_024564	AAUUUAGAGACGACCGACA
436534	Plate 6	F07	R-185816-00	N-185816-07	LOC100130264	100130264	217035116	NR_024564	GGUAUCUACUCAUAAGGCA
436535	Plate 6	F07	R-185816-00	N-185816-08	LOC100130264	100130264	217035116	NR_024564	UUAACCAGCACAAGUAGUA
436530	Plate 6	F08	R-185823-00	N-185823-05	LOC100130275	100130275	299890796	NR_033910	CAAAAUAAAUCACCGGGAA
436532	Plate 6	F08	R-185823-00	N-185823-06	LOC100130275	100130275	299890796	NR_033910	GCUCAAGGUCCAAGCGCCA
436534	Plate 6	F08	R-185823-00	N-185823-07	LOC100130275	100130275	299890796	NR_033910	CAUUAUCCCUUUCGCAAUU
436535	Plate 6	F08	R-185823-00	N-185823-08	LOC100130275	100130275	299890796	NR_033910	UAAAGUGGGACACGAGCUU
436530	Plate 6	F09	R-185829-00	N-185829-05	LOC100130298	100130298	300244523	NR_034003	GUACAAAUGGCUUCCGAGA
436532	Plate 6	F09	R-185829-00	N-185829-06	LOC100130298	100130298	300244523	NR_034003	AUUUCAAGCUUCAGACUCA
436534	Plate 6	F09	R-185829-00	N-185829-07	LOC100130298	100130298	300244523	NR_034003	GCUCACCCAUGCUGACCAA
436535	Plate 6	F09	R-185829-00	N-185829-08	LOC100130298	100130298	300244523	NR_034003	AGGAGAGGCCUGAAAACGU
436530	Plate 6	F10	R-185881-00	N-185881-05	LOC100130452	100130452	300360556	NR_034036	CCUAAUGAUAUGAGUGCUA
436532	Plate 6	F10	R-185881-00	N-185881-06	LOC100130452	100130452	300360556	NR_034036	GGUAGUCUGUGGAGCAUUA
436534	Plate 6	F10	R-185881-00	N-185881-07	LOC100130452	100130452	300360556	NR_034036	GCAGAAGGCACCUCACUUA
436535	Plate 6	F10	R-185881-00	N-185881-08	LOC100130452	100130452	300360556	NR_034036	CCUUUGUAGUUGUGAUCCA
436530	Plate 6	F11	R-185983-00	N-185983-05	CECR5-AS1	100130717	213512645	NR_024482	CAACAAGCUUUUAGCAGUA
436532	Plate 6	F11	R-185983-00	N-185983-06	CECR5-AS1	100130717	213512645	NR_024482	CCGUGUUGUCUCCCAAAUA
436534	Plate 6	F11	R-185983-00	N-185983-07	CECR5-AS1	100130717	213512645	NR_024482	GGGCUUUAUACCUGUGCCA
436535	Plate 6	F11	R-185983-00	N-185983-08	CECR5-AS1	100130717	213512645	NR_024482	CCUCCUAGACCGAGAUCGC
436530	Plate 6	G02	R-186081-00	N-186081-05	LOC100130964	100130964	374429575	NR_046245	GCAACCAGUCAUAGAGUAA
436532	Plate 6	G02	R-186081-00	N-186081-06	LOC100130964	100130964	374429575	NR_046245	CCUUUAAUCAGUUGCUACA
436534	Plate 6	G02	R-186081-00	N-186081-07	LOC100130964	100130964	374429575	NR_046245	GUUUGCAAUACUCUGAAUA
436535	Plate 6	G02	R-186081-00	N-186081-08	LOC100130964	100130964	374429575	NR_046245	GAAGUAUUGAUGAUGGGUU
436530	Plate 6	G03	R-186189-00	N-186189-05	LOC100131234	100131234	338827678	NR_040073	GAGACAUGGUUUUGACAUA
436532	Plate 6	G03	R-186189-00	N-186189-06	LOC100131234	100131234	338827678	NR_040073	CUGAAGGGAGAUUGAUUUA
436534	Plate 6	G03	R-186189-00	N-186189-07	LOC100131234	100131234	338827678	NR_040073	CAAUGACAGUUGUACAGAA
436535	Plate 6	G03	R-186189-00	N-186189-08	LOC100131234	100131234	338827678	NR_040073	GUGGCUGAGUUCCGAGUGA
436530	Plate 6	G04	R-186260-00	N-186260-05	LOC100131434	100131434	345842504	NR_027455	GGAAAUGCCUCACUGCUAA
436532	Plate 6	G04	R-186260-00	N-186260-06	LOC100131434	100131434	345842504	NR_027455	CAGCUUAAUGGAAGUGGAA
436534	Plate 6	G04	R-186260-00	N-186260-07	LOC100131434	100131434	345842504	NR_027455	GAGUAAGGCUGGCGGUCUC
436535	Plate 6	G04	R-186260-00	N-186260-08	LOC100131434	100131434	345842504	NR_027455	AGGACAUCUUGCUCAGUUU
436530	Plate 6	G05	R-186711-00	N-186711-05	LOC100132707	100132707	213511959	NR_024477	UGAGAGCGGUCUUACCAAA
436532	Plate 6	G05	R-186711-00	N-186711-06	LOC100132707	100132707	213511959	NR_024477	CCGUAUGUCUGGUGAAGUC
436534	Plate 6	G05	R-186711-00	N-186711-07	LOC100132707	100132707	213511959	NR_024477	GUAGGCUUGUUGAGGAAAA
436535	Plate 6	G05	R-186711-00	N-186711-08	LOC100132707	100132707	213511959	NR_024477	GGCAAAAUUCAUCAAGCUA
436530	Plate 6	G06	R-186723-00	N-186723-05	LOC100132741	100132741	300244526	NR_034004	CAGCACGCUAUAAGAAUUA
436532	Plate 6	G06	R-186723-00	N-186723-06	LOC100132741	100132741	300244526	NR_034004	GAGAACAGGACCAGUCGUU
436534	Plate 6	G06	R-186723-00	N-186723-07	LOC100132741	100132741	300244526	NR_034004	CCGAGAAUGCGGUUUGAGU
436535	Plate 6	G06	R-186723-00	N-186723-08	LOC100132741	100132741	300244526	NR_034004	AUGAAUACUUGGCGGACAG
436530	Plate 6	G07	R-187190-00	N-187190-05	UBOX5-AS1	100134015	336020346	NR_038395	GGAAAACAGGCCAGGGUUA
436532	Plate 6	G07	R-187190-00	N-187190-06	UBOX5-AS1	100134015	336020346	NR_038395	CAAGAAAUGUGAGAGGCGA
436534	Plate 6	G07	R-187190-00	N-187190-07	UBOX5-AS1	100134015	336020346	NR_038395	CCAUAAAAGUUCCAAGGGU
436535	Plate 6	G07	R-187190-00	N-187190-08	UBOX5-AS1	100134015	336020346	NR_038395	GGGUAGACCUUUGCACCUU
436530	Plate 6	G08	R-187626-00	N-187626-01	FAM27C	100132948	225903391	NR_027421	GCAAGAGGAAGCCGGGAAU
436532	Plate 6	G08	R-187626-00	N-187626-02	FAM27C	100132948	225903391	NR_027421	ACACUGCAGCCGAGAACAA
436534	Plate 6	G08	R-187626-00	N-187626-03	FAM27C	100132948	225903391	NR_027421	CCACAGGAGAGCAGCGGAU
436535	Plate 6	G08	R-187626-00	N-187626-04	FAM27C	100132948	225903391	NR_027421	GCCUCUCGCUCUGGCCAAA
436530	Plate 6	G09	R-187926-00	N-187926-01	BDNF-AS	497258	288557325	NR_033313	CCGCACACCUGGAGAUACU
436532	Plate 6	G09	R-187926-00	N-187926-02	BDNF-AS	497258	288557325	NR_033313	GUUCGAAAGUGUCAGCCAA
436534	Plate 6	G09	R-187926-00	N-187926-03	BDNF-AS	497258	288557325	NR_033313	GUAUGAAGAAGGAUGUGUU
436535	Plate 6	G09	R-187926-00	N-187926-04	BDNF-AS	497258	288557325	NR_033313	AUUCAAGUGGCUAAUCUUA
436530	Plate 6	G10	R-187927-00	N-187927-01	ST7-OT3	93655	194440730	NR_002332	GGACAACCAGAGAGUAUAA
436532	Plate 6	G10	R-187927-00	N-187927-02	ST7-OT3	93655	194440730	NR_002332	GAAGUUACCUACUAGAAAU
436534	Plate 6	G10	R-187927-00	N-187927-03	ST7-OT3	93655	194440730	NR_002332	GGGAAGGCACUUUUCGAAA
436535	Plate 6	G10	R-187927-00	N-187927-04	ST7-OT3	93655	194440730	NR_002332	AGAAACUUCGUGUGGUUCA
436530	Plate 6	G11	R-187949-00	N-187949-01	HPVC1	3262	194595504	NR_004422	CAUAUUAGUCCUAGAACAU
436532	Plate 6	G11	R-187949-00	N-187949-02	HPVC1	3262	194595504	NR_004422	GUAGAAGCAUAGCUGAGAA
436534	Plate 6	G11	R-187949-00	N-187949-03	HPVC1	3262	194595504	NR_004422	UGAGCUUGGAUAUGAAUUU
436535	Plate 6	G11	R-187949-00	N-187949-04	HPVC1	3262	194595504	NR_004422	CACUAUACUGUGUCCAUAA
436530	Plate 6	H02	R-187953-00	N-187953-01	KIAA1656	85371	375065861	NR_046312	AGAAUUAGCAUGUGACGUA
436532	Plate 6	H02	R-187953-00	N-187953-02	KIAA1656	85371	375065861	NR_046312	GCACUCAGUUGGCCGGAGA
436534	Plate 6	H02	R-187953-00	N-187953-03	KIAA1656	85371	375065861	NR_046312	UCACAUGACCUCCGUUGUA
436535	Plate 6	H02	R-187953-00	N-187953-04	KIAA1656	85371	375065861	NR_046312	GAAUACAUGGCACGGAGUU
436530	Plate 6	H03	R-187954-00	N-187954-01	ZNF32-AS2	414208	383872583	NR_047558	GCAGGGUAGCUGUUGGAAA
436532	Plate 6	H03	R-187954-00	N-187954-02	ZNF32-AS2	414208	383872583	NR_047558	UCCAGAAAUUAGAGUAGAA
436534	Plate 6	H03	R-187954-00	N-187954-03	ZNF32-AS2	414208	383872583	NR_047558	GUGAGGUCUUCAAGUUACA
436535	Plate 6	H03	R-187954-00	N-187954-04	ZNF32-AS2	414208	383872583	NR_047558	GCAGAAUAAUUGAUAUGUG
436530	Plate 6	H04	R-187976-00	N-187976-01	DNM3OS	100628315	336020363	NR_038397	AGGGAAGACCAGCGGGUAA
436532	Plate 6	H04	R-187976-00	N-187976-02	DNM3OS	100628315	336020363	NR_038397	UGUGGUAUAUAGCGAUUUA
436534	Plate 6	H04	R-187976-00	N-187976-03	DNM3OS	100628315	336020363	NR_038397	CCAUCACAAUAACGUCAAA
436535	Plate 6	H04	R-187976-00	N-187976-04	DNM3OS	100628315	336020363	NR_038397	CUGCUUGGCAUUCGGGCUU
436530	Plate 6	H05	R-187979-00	N-187979-01	FP588	92973	193211404	NR_024006	GGGUAAUCUUGGUCAGUAA
436532	Plate 6	H05	R-187979-00	N-187979-02	FP588	92973	193211404	NR_024006	AAUUAAGCGAUCUCCGAUA
436534	Plate 6	H05	R-187979-00	N-187979-03	FP588	92973	193211404	NR_024006	GGACGUCACCAGUUGUUAU
436535	Plate 6	H05	R-187979-00	N-187979-04	FP588	92973	193211404	NR_024006	GUGGCUAGCAUGACGAAGU
436530	Plate 6	H06	R-187986-00	N-187986-01	PKI55	150967	318065125	NR_037701	GUUAGGAGGUGAUAAACAU
436532	Plate 6	H06	R-187986-00	N-187986-02	PKI55	150967	318065125	NR_037701	GAGUUCAGUUAGUCAGCAU
436534	Plate 6	H06	R-187986-00	N-187986-03	PKI55	150967	318065125	NR_037701	GGAAUGGGAAGCCCGCUAA
436535	Plate 6	H06	R-187986-00	N-187986-04	PKI55	150967	318065125	NR_037701	AGAGAGGAUUGAGGCCUUA
436530	Plate 6	H07	R-187988-00	N-187988-01	PAN3-AS1	100288730	261278290	NR_029383	GAGAACUACUGGACCGAUU
436532	Plate 6	H07	R-187988-00	N-187988-02	PAN3-AS1	100288730	261278290	NR_029383	CGCAUUACGUGUACCAGAA
436534	Plate 6	H07	R-187988-00	N-187988-03	PAN3-AS1	100288730	261278290	NR_029383	GGGCUUAUGGGUAGCGGGA
436535	Plate 6	H07	R-187988-00	N-187988-04	PAN3-AS1	100288730	261278290	NR_029383	AAGUGAACAUGCCGCCUUA
436530	Plate 6	H08	R-188001-00	N-188001-01	C8orf69	619344	374349255	NR_046232	GGAUCAGCAAUGUCAUAAA
436532	Plate 6	H08	R-188001-00	N-188001-02	C8orf69	619344	374349255	NR_046232	GCUGGUGGCUGAUGGCACA
436534	Plate 6	H08	R-188001-00	N-188001-03	C8orf69	619344	374349255	NR_046232	CUUGGGAAGAGGUCACAUA
436535	Plate 6	H08	R-188001-00	N-188001-04	C8orf69	619344	374349255	NR_046232	CUGCUUACUCAGCGUGUCA
436530	Plate 6	H09	R-188016-00	N-188016-01	SLIT2-IT1	100505893	326368241	NR_037876	ACAAAGCCAUUCUGUGUUA
436532	Plate 6	H09	R-188016-00	N-188016-02	SLIT2-IT1	100505893	326368241	NR_037876	CCAUAGGGAGUUCUGUAAA
436534	Plate 6	H09	R-188016-00	N-188016-03	SLIT2-IT1	100505893	326368241	NR_037876	GUGCAUGUGUACCUUGGAA
436535	Plate 6	H09	R-188016-00	N-188016-04	SLIT2-IT1	100505893	326368241	NR_037876	UCUGACGAGUGCUGGCAUU
436530	Plate 6	H10	R-188020-00	N-188020-01	PSMD6-AS2	100507062	333944057	NR_038286	GGAACAAAACCUUGGGAUA
436532	Plate 6	H10	R-188020-00	N-188020-02	PSMD6-AS2	100507062	333944057	NR_038286	UUAAGUGAAAUGUGCGAUA
436534	Plate 6	H10	R-188020-00	N-188020-03	PSMD6-AS2	100507062	333944057	NR_038286	GCUUAAGGUCCCACAACGA
436535	Plate 6	H10	R-188020-00	N-188020-04	PSMD6-AS2	100507062	333944057	NR_038286	GCCGUAAGUGAGACGUAAA
436530	Plate 6	H11	R-188047-00	N-188047-01	GCFC1-AS1	100506215	336455062	NR_038880	GUGCUUAGGUGUAUACGAU
436532	Plate 6	H11	R-188047-00	N-188047-02	GCFC1-AS1	100506215	336455062	NR_038880	CAGCAAACGGCACCGAGUU
436534	Plate 6	H11	R-188047-00	N-188047-03	GCFC1-AS1	100506215	336455062	NR_038880	UCACAGGGUUCUAUCGAAG
436535	Plate 6	H11	R-188047-00	N-188047-04	GCFC1-AS1	100506215	336455062	NR_038880	GGUUGUCACCGACGGAUGA
436536	Plate 7	A02	R-188065-00	N-188065-01	BCDIN3D-AS1	100286844	227497625	NR_027500	GAGUGGAAGUGGUCAAAAU
436538	Plate 7	A02	R-188065-00	N-188065-02	BCDIN3D-AS1	100286844	227497625	NR_027500	GUUCCCAGGACGCGAGCUA
436540	Plate 7	A02	R-188065-00	N-188065-03	BCDIN3D-AS1	100286844	227497625	NR_027500	CGGCAGUGCUGGUCGUUUC
436542	Plate 7	A02	R-188065-00	N-188065-04	BCDIN3D-AS1	100286844	227497625	NR_027500	ACAGAAGGCUAGUUGUUAC
436536	Plate 7	A03	R-188067-00	N-188067-01	ZFHX4-AS1	100192378	211938421	NR_024360	CGACAAGCCUAUCAAAUCA
436538	Plate 7	A03	R-188067-00	N-188067-02	ZFHX4-AS1	100192378	211938421	NR_024360	UGUACAUUAGGUCGAAUAA
436540	Plate 7	A03	R-188067-00	N-188067-03	ZFHX4-AS1	100192378	211938421	NR_024360	AGAAGAUGUGGUUCGAACA
436542	Plate 7	A03	R-188067-00	N-188067-04	ZFHX4-AS1	100192378	211938421	NR_024360	ACUGAGGUGUAAUGUUGUA
436536	Plate 7	A04	R-188070-00	N-188070-01	CDRT7	94150	291045297	NR_033371	UCGCAUUGGUAGUUUGAAA
436538	Plate 7	A04	R-188070-00	N-188070-02	CDRT7	94150	291045297	NR_033371	UAAUCAGGGUUUGGAGAAA
436540	Plate 7	A04	R-188070-00	N-188070-03	CDRT7	94150	291045297	NR_033371	GUGUAGGGAGAGUUAUAAA
436542	Plate 7	A04	R-188070-00	N-188070-04	CDRT7	94150	291045297	NR_033371	UCUUCACUCUUCAGUUAAA
436536	Plate 7	A05	R-188071-00	N-188071-01	TTTY19	252952	32563551	NR_001549	CCUUAUUGCUGCUCACAUU
436538	Plate 7	A05	R-188071-00	N-188071-02	TTTY19	252952	32563551	NR_001549	AUGAAAUAGUCUAGAUUCC
436540	Plate 7	A05	R-188071-00	N-188071-03	TTTY19	252952	32563551	NR_001549	GACUGUAUCUUCACCUCUA
436542	Plate 7	A05	R-188071-00	N-188071-04	TTTY19	252952	32563551	NR_001549	GGGUGCUGCCUCACAAGAU
436536	Plate 7	A06	R-188072-00	N-188072-01	CN5H6.4	150384	193211422	NR_024009	CUGCGAACGAGGUAUAAUA
436538	Plate 7	A06	R-188072-00	N-188072-02	CN5H6.4	150384	193211422	NR_024009	GUGUCGAUGGGAAGACUAA
436540	Plate 7	A06	R-188072-00	N-188072-03	CN5H6.4	150384	193211422	NR_024009	GGAAGUAAUUGGGUCGUGA
436542	Plate 7	A06	R-188072-00	N-188072-04	CN5H6.4	150384	193211422	NR_024009	CACCUUAUGUCAUGAUCUU
436536	Plate 7	A07	R-188073-00	N-188073-01	FKSG29	100131561	193788646	NR_024013	CCAUUAGGCAUUUCUGUAA
436538	Plate 7	A07	R-188073-00	N-188073-02	FKSG29	100131561	193788646	NR_024013	CAACACAAACUUGGGGAUA
436540	Plate 7	A07	R-188073-00	N-188073-03	FKSG29	100131561	193788646	NR_024013	GUUAUUUGUGGGAGCCAAU
436542	Plate 7	A07	R-188073-00	N-188073-04	FKSG29	100131561	193788646	NR_024013	UCACACGUGCUUUCAGUUA
436536	Plate 7	A08	R-188106-00	N-188106-01	TMEM72-AS1	220980	299782554	NR_033842	ACUCUAAGUCACCGAAUGA
436538	Plate 7	A08	R-188106-00	N-188106-02	TMEM72-AS1	220980	299782554	NR_033842	CCAGCAAAGGGUCAGGUAU
436540	Plate 7	A08	R-188106-00	N-188106-03	TMEM72-AS1	220980	299782554	NR_033842	GACAUAGACUGGAAGUGAU
436542	Plate 7	A08	R-188106-00	N-188106-04	TMEM72-AS1	220980	299782554	NR_033842	AGGCAGGAGGGCAAGACGA
436536	Plate 7	A09	R-188108-00	N-188108-01	DSCAM-AS1	100506492	336455128	NR_038900	CGUGAGGCCAGGACGGAAA
436538	Plate 7	A09	R-188108-00	N-188108-02	DSCAM-AS1	100506492	336455128	NR_038900	CCCACAUAGGCAUGACAUA
436540	Plate 7	A09	R-188108-00	N-188108-03	DSCAM-AS1	100506492	336455128	NR_038900	CGUUAUGUUUCCUUAAGAU
436542	Plate 7	A09	R-188108-00	N-188108-04	DSCAM-AS1	100506492	336455128	NR_038900	GGGCCACUCCUCUAGGGAA
436536	Plate 7	A10	R-188113-00	N-188113-01	THAP9-AS1	100499177	300795878	NR_034077	GUUAGUUCAUGGCGUAAUU
436538	Plate 7	A10	R-188113-00	N-188113-02	THAP9-AS1	100499177	300795878	NR_034077	GCGGAGCAACUUCGGGUCA
436540	Plate 7	A10	R-188113-00	N-188113-03	THAP9-AS1	100499177	300795878	NR_034077	GACCAAAAUUGAGGCGAAU
436542	Plate 7	A10	R-188113-00	N-188113-04	THAP9-AS1	100499177	300795878	NR_034077	GACCUUUAUUUGUCACGAA
436536	Plate 7	A11	R-188114-00	N-188114-01	HOXD-AS2	100506783	336176095	NR_038435	CGCUCAUGUUGGUGAAGAA
436538	Plate 7	A11	R-188114-00	N-188114-02	HOXD-AS2	100506783	336176095	NR_038435	AAGAGAUGCCCAAGGAUUC
436540	Plate 7	A11	R-188114-00	N-188114-03	HOXD-AS2	100506783	336176095	NR_038435	UGAAAUAGCACUUCCUUCU
436542	Plate 7	A11	R-188114-00	N-188114-04	HOXD-AS2	100506783	336176095	NR_038435	CUGUAAUCCACUAGGCGCU
436536	Plate 7	B02	R-188115-00	N-188115-01	PXN-AS1	100506649	336594884	NR_038924	CAAAGAGGAAGCACGCAAA
436538	Plate 7	B02	R-188115-00	N-188115-02	PXN-AS1	100506649	336594884	NR_038924	CAGUAGAGACCCAUCCUCA
436540	Plate 7	B02	R-188115-00	N-188115-03	PXN-AS1	100506649	336594884	NR_038924	CUUUACAAUCAGAGGGCCU
436542	Plate 7	B02	R-188115-00	N-188115-04	PXN-AS1	100506649	336594884	NR_038924	CAAAUGUGGCCUCCUGCAA
436536	Plate 7	B03	R-188118-00	N-188118-01	HNF1A-AS1	283460	211064492	NR_024345	CCGCAUGACUGAACGAUCA
436538	Plate 7	B03	R-188118-00	N-188118-02	HNF1A-AS1	283460	211064492	NR_024345	AGUAGGUAGGCCAAGAUAA
436540	Plate 7	B03	R-188118-00	N-188118-03	HNF1A-AS1	283460	211064492	NR_024345	AGACUAAGGUUCCGAGGUG
436542	Plate 7	B03	R-188118-00	N-188118-04	HNF1A-AS1	283460	211064492	NR_024345	GUGAUUACCAACAUGACGA
436536	Plate 7	B04	R-188131-00	N-188131-01	LINC00589	619351	223029489	NR_026765	CUUCAGGAUUGCAAGAUUU
436538	Plate 7	B04	R-188131-00	N-188131-02	LINC00589	619351	223029489	NR_026765	CCCAGUUUAAUCAGCGAAA
436540	Plate 7	B04	R-188131-00	N-188131-03	LINC00589	619351	223029489	NR_026765	AACCAUGGGUGCAGAAAUG
436542	Plate 7	B04	R-188131-00	N-188131-04	LINC00589	619351	223029489	NR_026765	CAUGAUGUUAAGCGGGUCA
436536	Plate 7	B05	R-188148-00	N-188148-01	CECR7	100130418	168229201	NR_015352	GGACGAAUGUAGACGGUGA
436538	Plate 7	B05	R-188148-00	N-188148-02	CECR7	100130418	168229201	NR_015352	CCAUAAGCUCUGUAGGAGA
436540	Plate 7	B05	R-188148-00	N-188148-03	CECR7	100130418	168229201	NR_015352	AGGCAAAGGGAGCCGAUUU
436542	Plate 7	B05	R-188148-00	N-188148-04	CECR7	100130418	168229201	NR_015352	GGUCACAGGAGGCGCUUCU
436536	Plate 7	B06	R-188152-00	N-188152-01	APOC4-APOC2	100533990	325651865	NR_037932	GAGAGAAGGUUCCCUGUGA
436538	Plate 7	B06	R-188152-00	N-188152-02	APOC4-APOC2	100533990	325651865	NR_037932	AGAGUAGGGAGGUCGGGAA
436540	Plate 7	B06	R-188152-00	N-188152-03	APOC4-APOC2	100533990	325651865	NR_037932	AUUGUGGGCUUGCGGAGAA
436542	Plate 7	B06	R-188152-00	N-188152-04	APOC4-APOC2	100533990	325651865	NR_037932	UCCCAGGAAUCAAUGAGUA
436536	Plate 7	B07	R-188154-00	N-188154-01	TMPRSS4-AS1	100526771	334085243	NR_038318	GGAGCAGUGUCAUGGGAUG
436538	Plate 7	B07	R-188154-00	N-188154-02	TMPRSS4-AS1	100526771	334085243	NR_038318	CAACAGGGCUCUCUCUCUU
436540	Plate 7	B07	R-188154-00	N-188154-03	TMPRSS4-AS1	100526771	334085243	NR_038318	GCCGGGAGCUUGAAGAUGU
436542	Plate 7	B07	R-188154-00	N-188154-04	TMPRSS4-AS1	100526771	334085243	NR_038318	GGUGAGGACUCCAUCAGCA
436536	Plate 7	B08	R-188160-00	N-188160-01	LINC00102	100359394	323276600	NR_037842	GAAAAUGGAUUCAGAGUAA
436538	Plate 7	B08	R-188160-00	N-188160-02	LINC00102	100359394	323276600	NR_037842	CCAGCAUAUUGGUGGGAAA
436540	Plate 7	B08	R-188160-00	N-188160-03	LINC00102	100359394	323276600	NR_037842	AGAUAAGUCUCUUGGAAAU
436542	Plate 7	B08	R-188160-00	N-188160-04	LINC00102	100359394	323276600	NR_037842	CCAGAGACCCACAUGACUA
436536	Plate 7	B09	R-188184-00	N-188184-01	RSBN1L-AS1	100505854	335057549	NR_038361	GGUAGUCGAUUGAUGGGAA
436538	Plate 7	B09	R-188184-00	N-188184-02	RSBN1L-AS1	100505854	335057549	NR_038361	GUUCAGACUGGUUGGAAUG
436540	Plate 7	B09	R-188184-00	N-188184-03	RSBN1L-AS1	100505854	335057549	NR_038361	GUUCAAAAUCAUUCGAUGU
436542	Plate 7	B09	R-188184-00	N-188184-04	RSBN1L-AS1	100505854	335057549	NR_038361	GCUGAGACAAGGAAGCGGA
436536	Plate 7	B10	R-188187-00	N-188187-01	SLFNL1-AS1	100507178	323462191	NR_037868	GGAUCAGCUUCCCGGACAA
436538	Plate 7	B10	R-188187-00	N-188187-02	SLFNL1-AS1	100507178	323462191	NR_037868	GAAAGGAAAUAGGCCGCUA
436540	Plate 7	B10	R-188187-00	N-188187-03	SLFNL1-AS1	100507178	323462191	NR_037868	GGUUGAUGAGCGACGGAGU
436542	Plate 7	B10	R-188187-00	N-188187-04	SLFNL1-AS1	100507178	323462191	NR_037868	CAUCAAAUAUGCCUCGCCA
436536	Plate 7	B11	R-188188-00	N-188188-01	STK4-AS1	100505826	334358855	NR_038341	GCGCUGUCUUCCUGCGUUA
[truncated: 6,927 more rows]
