# Supplementary material for: A high-content RNAi screen reveals multiple roles for long noncoding RNAs in cell division
Source: Nat Commun. 2020 Apr 15;11:1851. doi: 10.1038/s41467-020-14978-7 (PMC7160116; doi:10.1038/s41467-020-14978-7)
Supplement: Supplementary file 15 — Source Data [file 41467_2020_14978_MOESM15_ESM.xlsx]

## Sheet: Figure 1
All the raw data and computed Z-scores are represented in the Supplementary Data 2

## Sheet: Figure 2b
Figure 2b
	Raw data_linc00899
	Cytosol	Nuclues
Hela-S3	1	6
H1-hESC	0.7	2
HUVEC	0.6	1
IMR-90		0.7
NHEK		0.6
K562
MCF-7
SK-N-SH
A549
GM12878
	Raw data_C1QTNF1-AS1
	Cytosol	Nuclues
Hela-S3	7	7
H1-hESC	6	5
HUVEC	0.9	0.9
IMR-90
NHEK
K562
MCF-7
SK-N-SH
A549
GM12878

## Sheet: Figure 2d
Figure 2d
	Raw data_linc00899
	Cytoplasm	Nucleoplasm	Chromatin
	0.00118316	0.000903965	0.00156545
	0.00045383	0.000857186	0.00117528
Linc00899	0.000999432	0.000861342	0.0017386
	0.000431911	0.000959718	0.00103163
	0.000400309	0.000181227	0.00236474
	0.000617716	0.000616083	0.00199647
Minimum	0.0004003	0.0001812	0.001032
25% Percentile	0.000424	0.0005074	0.001139
Median	0.0005358	0.0008593	0.001652
75% Percentile	0.001045	0.0009179	0.002089
Maximum	0.001183	0.0009597	0.002365
Mean	0.0006811	0.0007299	0.001645
Std. Deviation	0.0003317	0.0002935	0.0005007
Std. Error of Mean	0.0001354	0.0001198	0.0002044
Lower 95% CI of mean	0.000333	0.000422	0.00112
Upper 95% CI of mean	0.001029	0.001038	0.002171
Sum	0.004086	0.00438	0.009872
	Raw data_C1QTNF1-AS1
	Cytoplasm	Nucleoplasm	Chromatin
	0.00204253	0.00178852	0.0017832
C1QTNF1-AS1	0.00501834	0.00380036	0.00456362
	0.00267626	0.00183341	0.00135136
	0.00294164	0.00205245	0.00296643
	0.00182065	0.00156374	0.00118175
Minimum	0.001821	0.001564	0.001182
25% Percentile	0.001932	0.001676	0.001267
Median	0.002676	0.001833	0.001783
75% Percentile	0.00398	0.002926	0.003765
Maximum	0.005018	0.0038	0.004564
Mean	0.0029	0.002208	0.002369
Std. Deviation	0.001269	0.0009071	0.001411
Std. Error of Mean	0.0005674	0.0004057	0.0006309
Lower 95% CI of mean	0.001324	0.001081	0.0006175
Upper 95% CI of mean	0.004475	0.003334	0.004121
Sum	0.0145	0.01104	0.01185
	Raw data_U1
	Cytoplasm	Nucleoplasm	Chromatin
	0.0252933	0.0125998	0.376851
U1	0.0105223	0.00673913	0.514263
	0.068711	0.0125313	1.18376
	0.0193574	0.0145673	0.64973
	0.0492075	0.00945098	0.325412
Minimum	0.01052	0.006739	0.3254
25% Percentile	0.01494	0.008095	0.3511
Median	0.02529	0.01253	0.5143
75% Percentile	0.05896	0.01358	0.9167
Maximum	0.06871	0.01457	1.184
Mean	0.03462	0.01118	0.61
Std. Deviation	0.02385	0.003083	0.3447
Std. Error of Mean	0.01067	0.001379	0.1542
Lower 95% CI of mean	0.005002	0.007349	0.182
Upper 95% CI of mean	0.06423	0.01501	1.038
Sum	0.1731	0.05589	3.05

## Sheet: Figure 3a
Figure 3a
Raw data	Ctl si	Linc00899 si	Cells		Statistical test	Unpaired t-test
	1	0.0236742	1.21545			Two-tailed
Linc00899	1	0.021043	1.06089
	1	0.0372945	1.04782		Linc00899 si vs. Ctl si
	1	0.018195	1.48323		P value	< 0.0001
	1	0.0130888	1.42311		P value summary	****
	1	0.0195924	1.29175
Minimum	1	0.01309	1.048
25% Percentile	1	0.01692	1.058
Median	1	0.02032	1.254
75% Percentile	1	0.02708	1.438
Maximum	1	0.03729	1.483
Mean	1	0.02215	1.254
Std. Deviation	0	0.008212	0.181
Std. Error of Mean	0	0.003353	0.0739
Lower 95% CI of mean	1	0.01353	1.064
Upper 95% CI of mean	1	0.03077	1.444
	Ctl si	C1QTNF1-AS1 si	Cells		Statistical test	Unpaired t-test
	1	0.0489966	1.46725			Two-tailed
C1QTNF1-AS1	1	0.0552132	1.08498
	1	0.0869184	1.20303		C1QTNF1-AS1 si vs. Ctl si
					P value	< 0.0001
Minimum	1	0.049	1.085		P value summary	****
25% Percentile	1	0.049	1.085
Median	1	0.05521	1.203
75% Percentile	1	0.08692	1.467
Maximum	1	0.08692	1.467
Mean	1	0.06371	1.252
Std. Deviation	0	0.02034	0.1957
Std. Error of Mean	0	0.01174	0.113
Lower 95% CI of mean	1	0.01319	0.7655
Upper 95% CI of mean	1	0.1142	1.738

## Sheet: Figure 3b
Figure 3b
Raw data	Ctl si	Linc00899 si	C1QTNF1-AS1 si	Cells		Statistical test	Mann Whitney test
Mitotic index	3.5061	4.00246	5.15258	2.52101			Two-tailed
	3.20122	4.03917	7.52818	3.50099
	3.09062	5.14259	7.29053	3.81643		Linc00899 si vs. Ctl si
	2.77136	5.78035	7.52577	2.47899		P value	0.0286
						P value summary	Exact
Minimum	2.771	4.002	5.153	2.479			*
25% Percentile	2.851	4.012	5.687	2.489		C1QTNF1-AS1 si vs. Ctl si
Median	3.146	4.591	7.408	3.011		P value	0.0286
75% Percentile	3.43	5.621	7.528	3.738		P value summary	*
Maximum	3.506	5.78	7.528	3.816
Mean	3.142	4.741	6.874	3.079
Std. Deviation	0.3034	0.8717	1.153	0.6815
Std. Error of Mean	0.1517	0.4358	0.5766	0.3407
Lower 95% CI of mean	2.66	3.354	5.039	1.995
Upper 95% CI of mean	3.625	6.128	8.709	4.164
Figure 3f	Ctl LNA A	Linc00899 LNA1	C1QTNF1-AS1 LNA1	Cells		Statistical test	Mann Whitney test
Mitotic index	3.93333	8.41622	11.4742	3.91026			Two-tailed
	3.85064	6.30682	6.48183	3.8822
	4.10959	10.1599	12.3195	4.32931		Linc00899 LNA1 vs. Ctl LNA A
	3.38664	7.06556	5.31343	3.89725		P value	0.0286
						P value summary	*
Minimum	3.387	6.307	5.313	3.882
25% Percentile	3.503	6.497	5.606	3.886		C1QTNF1-AS1 LNA1 vs. Ctl LNA A
Median	3.892	7.741	8.978	3.904		P value	0.0286
75% Percentile	4.066	9.724	12.11	4.225		P value summary	*
Maximum	4.11	10.16	12.32	4.329
Mean	3.82	7.987	8.897	4.005
Std. Deviation	0.3085	1.691	3.513	0.2167
Std. Error of Mean	0.1542	0.8455	1.757	0.1083
Lower 95% CI of mean	3.329	5.296	3.307	3.66
Upper 95% CI of mean	4.311	10.68	14.49	4.35

## Sheet: Figure 3c
Figure 3c
Raw data	Ctl si	Linc00899 si	C1QTNFAS-1 si	Cells		Statistical test	Mann Whitney test
	0.666667	2.16667	1.16667	0.833333			Two-tailed
	0.666667	0.666667	5.66667	0.833333
	0.5	1.16667	0.833333	0.666667		Linc00899 si vs. Ctl si
	0.666667	1.66667	4.5	1.16667		P value	< 0.0001
	0.833333	1	4	0.666667		P value summary	****
	0.666667	1.83333	3.5	0.666667
	0.666667	3.66667	4.5	0.666667		C1QTNF1-AS1 si vs. Ctl si
	0.666667	8.33333	3	0.666667		P value	< 0.0001
	0.666667	1.33333	4.16667	0.833333		P value summary	****
	0.666667	2.33333	11.3333	0.833333
	0.666667	13.1667	7	0.666667
	0.5	2.16667	3.16667	1.16667
	0.666667	1	4	0.666667
	0.666667	3.16667	6.16667	0.666667
	0.833333	1.5	1.5	0.666667
	1	1.5	1	0.666667
	0.5	2.16667	4.16667	0.833333
	1	3.16667	6.33333	0.833333
	0.666667	1.33333	6.5	1.16667
	0.666667	0.833333	5.16667	0.833333
	0.833333	0.833333	3.5	1
	0.666667	1.83333	1.16667	0.833333
	0.833333	1	1.5	1.16667
	0.666667	3.5	2.33333	0.666667
	0.666667	3.83333	2	0.833333
	0.666667	2.16667	2.66667	0.666667
	0.5	13	1.16667	0.833333
	1	1	2.83333	0.666667
	0.666667	12.3333	1.33333	0.666667
	0.666667	2	0.666667	0.666667
	0.666667	7.5	1	0.666667
	0.666667	2.33333	4.16667	0.666667
	0.5	1.5	3.66667	0.833333
	0.666667	1.16667	3.16667	0.833333
	0.666667	0.833333	2.16667	0.666667
	0.666667	1.66667	9	0.5
	0.666667	1	3.33333	0.666667
	0.666667	0.833333	2.83333	0.666667
	0.666667	1	3.83333	1
	0.666667	0.833333	1.66667	0.666667
	0.5	1.16667	0.833333	0.833333
	1.16667	2.66667	8.33333	0.833333
	0.666667	1	7.16667	0.666667
	0.666667	3	9.66667	0.666667
	0.5	5.16667	5.33333	0.666667
	0.833333	3	3.16667	0.666667
	0.833333	1.5	1.16667	0.833333
	0.833333	8.5	1.16667	0.666667
	0.666667	2	1	0.666667
	0.666667	9	0.833333	0.833333
	0.666667	1.66667	1.16667	0.833333
	0.833333	1.16667	4.33333	0.833333
	0.666667	1.16667	5.66667	0.833333
	0.666667	1	3.16667	0.833333
	0.666667	1.33333	4.5	0.666667
	0.666667	1.5	6	0.666667
	0.5	2.66667	1.66667	0.666667
	0.666667	13.5	1.83333	0.666667
	0.833333	1.16667	4.33333	0.833333
	0.666667	4.66667	8.16667	0.833333
	0.666667	9	7.5	0.666667
	0.833333	1.16667	1.83333	0.666667
	0.833333	1	4.66667	0.666667
	1	2.5	3	0.666667
	1	1.16667	2.5	0.833333
	0.833333	0.833333	3	0.833333
	0.666667	5	5	0.666667
	0.666667	7.33333	6.66667	0.833333
	0.666667	1.33333	4.16667	0.5
	0.833333	2.16667	9	0.666667
	0.666667	1.5	3.5	0.666667
	0.666667	1.16667	2.83333	0.833333
	0.833333	1.33333	5	1
	0.666667	1	1.5	0.833333
	0.833333	1.5	4.16667	0.666667
	0.666667	1	3	0.833333
	0.666667	1.66667	2.66667	0.833333
	0.833333	0.833333	2	0.666667
	0.833333	1.33333	8.5	0.833333
	0.833333	1.83333	7	0.833333
	1.16667	1	3.83333	0.666667
	0.833333	1.83333	7	0.666667
	0.833333	1	6.66667	0.666667
	0.833333	1	7.33333	0.666667
	0.666667	2	2	0.666667
	0.666667	1.66667	4.83333	0.833333
	0.666667	2	6.16667	0.666667
	0.833333	1.33333	4.33333	0.666667
	0.666667	1.33333	6.66667	0.5
	0.833333	1.83333	8.5	0.666667
	0.666667	1	1	0.666667
	0.666667	2.33333	5.16667	0.666667
	0.666667	2	0.833333	0.666667
	0.666667	1.83333	4	0.833333
	0.833333	11.8333	1.83333	0.666667
	0.833333	0.833333	1.33333	0.666667
	0.833333	2.5	4.83333	0.833333
	0.666667	1.33333	4.83333	0.833333
	0.833333	3	4.83333	0.833333
	0.666667	1	5	0.666667
	0.666667	3.83333	1.66667	0.666667
	1	3.33333	1.16667	0.833333
	0.666667	1.16667	9	0.833333
	0.833333	2.33333	7.66667	0.833333
	0.833333	1.16667	4.16667	0.666667
	0.666667	2.33333	4	0.833333
	0.833333	1.16667	3.83333	0.666667
	0.833333	1.33333	6.83333	0.833333
	0.666667	3.66667	2.66667	0.833333
	0.666667	1.5	3.83333	1.33333
	1.83333	1.5	4.66667	2.33333
	1.66667	4.66667	4.33333	0.666667
	0.833333	3.33333	5.83333	0.666667
	0.666667	3.33333	1.66667	0.666667
	0.666667	3.33333	2.5	0.666667
	1.16667	3.33333	5.5	0.833333
	0.833333	1.33333	3.5	1.16667
	0.666667	1.83333	9	0.833333
	0.833333	8.33333	4	0.666667
	0.5	3.66667	2.5	1
	0.666667	1.5	8.5	1
	0.666667	2.33333	6.16667	0.666667
	0.833333	1.83333	2.83333	0.833333
	0.833333	3.5	4	0.833333
	0.833333	1.33333	2.5	0.666667
	0.833333	1.5	1	0.833333
	1	1.83333	2	0.833333
	0.833333	1.83333	2.83333	0.5
	0.666667	4.33333	5	0.833333
	0.666667	1.5	2.33333	0.666667
	0.666667	13.3333	8.83333	0.833333
	0.666667	16.5	1.66667	0.666667
	1.16667	1.66667	6.16667	0.833333
	0.666667	4.5	4.5	1
	0.833333	2.5	5.33333	0.666667
	0.666667	9.16667	1.33333	0.666667
	0.833333	7.33333	2.66667	0.833333
	0.833333	1.33333	4.16667	0.666667
	0.833333	1	6.16667	0.833333
	0.666667	1	2.83333	0.833333
	0.666667	1.33333	9.66667	1.33333
	1	0.833333	8.16667	1
	0.666667	1	9.16667	0.666667
	0.666667	1	7.83333	0.666667
	0.666667	1.5	5.5	0.666667
	0.666667	1.5	6.5	0.833333
	0.666667	1.83333	4.33333	0.833333
	0.666667	2.33333		0.666667
	0.666667	1.33333		0.666667
	0.666667	1		0.833333
	0.666667	2		0.666667
	0.833333	2.33333		0.833333
	0.666667	1.33333		0.5
	0.666667	1.66667		0.666667
	0.666667	2.33333		0.833333
	0.666667	1.16667		0.666667
	0.666667	1		0.833333
	0.833333	1		1.16667
	0.833333	0.833333		0.833333
	0.833333	1.16667		0.5
	0.833333	3.66667		0.833333
	1.16667	3.16667		1
	0.833333	1.33333		0.666667
	0.833333			0.833333
	0.666667			0.666667
	0.666667			0.666667
	0.666667			0.666667
	0.666667			0.833333
	0.666667			0.833333
	0.666667			0.833333
	0.833333			1
	0.666667			1
	0.833333			0.833333
	1			1
	0.833333			1
	0.666667			0.666667
	0.833333			0.833333
	0.833333			0.666667
	0.666667			1.16667
	0.833333			0.833333
	0.666667			0.833333
	0.666667			0.833333
	1			0.833333
				0.666667
				0.666667
				1.16667
				0.5
				1
				0.666667
				0.833333
				1.33333
				0.666667
				0.833333
				0.666667
				0.833333
				1.16667
				0.666667
				0.833333
				0.833333
				0.666667
				1
				0.5
				0.833333
				0.666667
				0.833333
				0.666667
				0.833333
				0.666667
				0.833333
				0.666667
				0.666667
				0.833333
				1
				0.833333
				1
				1
				0.666667
				0.833333
				0.666667
				0.666667
				0.666667
				0.666667
				0.833333
				0.833333
				0.833333
				0.666667
				0.833333
				0.666667
				0.666667
				0.833333
				0.666667
				0.666667
				1
				0.666667
				1.5
				0.666667
				0.666667
				0.833333
				1.16667
				1
				0.833333
Minimum	0.5	0.6667	0.6667	0.5
25% Percentile	0.6667	1.167	2.333	0.6667
Median	0.6667	1.667	4	0.8333
75% Percentile	0.8333	3	5.833	0.8333
Maximum	1.833	16.5	11.33	2.333
Mean	0.7532	2.709	4.218	0.7898
Std. Deviation	0.1683	2.88	2.426	0.1884
Std. Error of Mean	0.01244	0.2256	0.2001	0.01213
Lower 95% CI of mean	0.7286	2.263	3.822	0.7659
Upper 95% CI of mean	0.7777	3.154	4.613	0.8137

## Sheet: Figure 3e
Figure 3e							Statistical test	Unpaired t-test
Raw data	Ctl LNA A	Ctl LNA B	Linc00899 LNA1	Linc00899 LNA2	Cells			Two-tailed
	1	0.806781	0.24538	0.53918	0.986517
Linc00899	1	0.966631	0.296462	0.486402	1.06866		Linc00899 LNA1 vs. Ctl LNA A
	1	0.644614	0.377348	0.626534	1.0646		P value	< 0.0001
							P value summary	****
Minimum	1	0.6446	0.2454	0.4864	0.9865
25% Percentile	1	0.6446	0.2454	0.4864	0.9865		Linc00899 LNA2 vs. Ctl LNA A
Median	1	0.8068	0.2965	0.5392	1.065		P value	0.0004
75% Percentile	1	0.9666	0.3773	0.6265	1.069		P value summary	***
Maximum	1	0.9666	0.3773	0.6265	1.069
Mean	1	0.806	0.3064	0.5507	1.04
Std. Deviation	0	0.161	0.06654	0.07077	0.0463
Std. Error of Mean	0	0.09296	0.03842	0.04086	0.02673
Lower 95% CI of mean	1	0.406	0.1411	0.3749	0.9249
Upper 95% CI of mean	1	1.206	0.4717	0.7265	1.155
Raw data	Ctl LNA A	Ctl LNA B	C1QTNF1-AS1 LNA1	C1QTNF1-AS1 LNA2	Cells		Statistical test	Unpaired t-test
	1	0.807607	0.033167	0.431399	0.983186			Two-tailed
C1QTNF1-AS1	1	1.02253	0.0364761	0.558347	0.847058
	1	0.769196	0.0618749	0.479445	1.06006
							C1QTNF1-AS1 LNA1 vs. Ctl LNA A
Minimum	1	0.7692	0.03317	0.4314	0.8471		P value	< 0.0001
25% Percentile	1	0.7692	0.03317	0.4314	0.8471		P value summary	****
Median	1	0.8076	0.03648	0.4794	0.9832
75% Percentile	1	1.023	0.06187	0.5583	1.06		C1QTNF1-AS1 LNA2 vs. Ctl LNA A
Maximum	1	1.023	0.06187	0.5583	1.06		P value	0.0002
							P value summary	***
Mean	1	0.8664	0.04384	0.4897	0.9634
Std. Deviation	0	0.1365	0.01571	0.0641	0.1079
Std. Error of Mean	0	0.07883	0.009068	0.03701	0.06228
Lower 95% CI of mean	1	0.5273	0.004822	0.3305	0.6955
Upper 95% CI of mean	1	1.206	0.08286	0.649	1.231

## Sheet: Figure 3g
Figure 3g
Raw data	Ctl LNA A	Linc00899 LNA 1	C1QTNF1-AS1 LNA1	Cells		Statistical test	Mann Whitney test
	1	7.5	12.6667	0.833333			Two-tailed
	0.666667	1.33333	0.833333	0.833333
	0.666667	3.5	10	0.666667		Linc00899 LNA1 vs. Ctl LNA A
	0.666667	3.16667	1.5	0.833333		P value	< 0.0001
	0.666667	1.16667	7.66667	0.833333		P value summary	****
	0.666667	3.5	0.833333	0.666667
	0.666667	6.66667	1	0.666667		C1QTNF1-AS1 LNA1 vs. Ctl LNA A
	0.666667	2.33333	11.6667	0.666667		P value	< 0.0001
	0.666667	6.66667	2.16667	0.666667		P value summary	****
	1	3.33333	18.5	0.666667
	0.5	0.666667	10.3333	0.833333
	0.666667	4.16667	8.83333	0.666667
	0.833333	0.833333	11.5	0.666667
	0.666667	0.666667	12.1667	0.5
	0.666667	0.833333	5.66667	0.666667
	1	0.666667	9.5	0.666667
	0.833333	0.833333	1.16667	0.666667
	0.833333	4.16667	2.16667	0.666667
	0.666667	0.833333	1	0.833333
	0.666667	1.5	1.5	0.666667
	0.666667	1	1	0.666667
	0.666667	1	9.5	0.833333
	0.666667	0.833333	3.33333	0.833333
	0.666667	4.33333	14.3333	0.833333
	0.833333	6.33333	6.5	0.666667
	1	0.833333	1.66667	0.666667
	0.666667	2.5	12.6667	0.833333
	1.16667	1.16667	8.5	0.833333
	0.666667	0.833333	10.1667	0.833333
	0.666667	0.833333	0.833333	0.666667
	0.666667	3.5	9.16667	0.833333
	0.833333	4	11.1667	0.666667
	0.833333	3.16667	2	0.833333
	0.5	7.5	1.16667	0.833333
	0.833333	5	0.833333	1.33333
	0.666667	4.33333	1	2.33333
	1	1.5	1.16667	0.666667
	0.666667	1.5	2	0.666667
	0.833333	0.666667	0.833333	0.666667
	1	4.66667	13.8333	0.666667
	0.833333	5.16667	8.83333	0.833333
	0.833333	0.833333	2.66667	1.16667
	0.666667	1	9.66667	0.833333
	0.666667	0.833333	0.666667	0.666667
	0.833333	1.33333	0.833333	1
	0.833333	1.16667	1	1
	0.666667	3.5	0.5	0.666667
	0.833333	1.33333	0.666667	0.833333
	0.833333	1.33333	1	0.833333
	0.666667	0.833333	0.833333	0.666667
	0.666667	1	0.833333	0.833333
	0.833333	1.16667	0.666667	0.833333
	0.833333	1.5	0.666667	0.5
	0.666667	1	0.666667	0.833333
	0.666667	2	0.666667	0.666667
	0.666667	0.666667	0.666667	0.833333
	0.666667	0.666667	0.666667	0.666667
	0.666667	0.5	1.33333	0.833333
	0.833333	1	0.833333	1
	0.833333	6.33333	0.666667	0.666667
	0.666667	2	0.833333	0.666667
	0.5	1.33333	1	0.833333
	0.666667	0.833333	2.66667	0.666667
	1	0.833333	1.66667	0.833333
	0.833333	1.16667	15	0.833333
	0.833333	0.833333	10.8333	1.33333
	0.833333	4.83333	1.83333	1
	0.5	1.5	1	0.666667
	0.833333	1.16667	12.1667	0.666667
	0.666667	0.833333	0.666667	0.666667
	0.833333	1.83333	0.666667	0.833333
	1	1.16667	1.16667	0.833333
	0.666667	1.33333	1.66667	0.666667
	0.666667	3	16.7333	0.666667
	0.833333	3.83333	0.833333	0.833333
	0.833333	2.33333	0.666667	0.666667
	0.666667	1.33333	0.833333	0.833333
	1	2.16667	1.16667	0.5
	1	2.5	0.833333	0.666667
	1	1	1	0.833333
	0.666667	0.833333	0.833333	0.666667
	1	2.33333	0.833333	0.833333
	0.666667	1	0.666667	1.16667
	0.833333	1.16667	2.16667	0.5
	0.666667	1.66667	1	0.666667
	0.833333	2.5	16.5	0.666667
	1	3.16667	0.666667	1.16667
	0.833333	6	0.833333	0.666667
	0.666667	5	0.833333	1.16667
	0.666667	5	0.833333	1.16667
	0.666667	3.33333	1	1
	1.16667	1.16667	1	0.833333
	0.5	0.666667	0.833333	0.666667
	0.666667	1	0.833333	0.666667
	1	1.33333	0.833333	1.16667
	0.666667	0.833333	1	0.666667
	0.666667	4.5	0.833333	1
	0.833333	9.16667	0.833333	0.833333
	0.666667	3.33333	0.833333	0.666667
	0.666667	6	1.16667	0.666667
	0.666667	6.33333	1.16667	0.833333
	0.666667	1.16667	0.833333	0.666667
	0.666667	5	1.33333	0.666667
	0.666667	9.83333	3.83333	0.833333
	0.666667	6.83333	0.666667	1
	0.666667	1	1.33333	1
	0.666667	1.33333	0.833333	0.666667
	0.666667	1.16667	0.833333	0.833333
	0.666667	0.666667	1.16667	0.666667
	0.666667	4.5	2.33333	0.833333
	0.666667	0.833333	7	0.666667
	0.666667	1	1	0.833333
	0.666667	1	0.666667	0.833333
	0.666667	1	0.666667	0.833333
	0.666667	7	0.666667	0.833333
	0.833333	4.66667	0.666667	0.666667
	0.666667	7.83333	1.66667	0.666667
	0.666667	1	0.833333	0.833333
	1	1.83333	1.5	0.833333
	0.833333	2	0.833333	0.666667
	0.666667	1.16667	0.666667	0.666667
	0.666667	6	0.833333	0.833333
	0.666667	2	8.66667	0.833333
	0.666667	0.833333	2.5	0.666667
	0.666667	5.33333	0.833333	0.666667
	1	7.66667	0.833333	0.666667
		8.5	1.33333	0.666667
	0.666667	4.83333	1.33333	0.666667
	0.666667	1	1.16667	1.83333
	0.666667	3.5	5.83333	0.666667
	0.833333	6.16667	12.6667	0.666667
	1.5	8.16667	4.16667	0.666667
	0.666667	7.5	0.833333	0.666667
	0.833333	4.66667	12.6667	0.666667
	0.833333	1	1.16667	0.666667
	1	6	4	0.666667
	0.833333	7.66667	15.1667	0.666667
	0.666667	7.33333	9	0.666667
	0.666667		0.666667	0.666667
	0.833333		2.5	0.833333
	0.833333		13.8333	0.833333
	0.666667		2.66667	0.833333
	0.833333		0.833333	0.833333
	0.666667		0.666667	0.833333
	0.833333		0.666667	0.5
	0.833333		1.66667	0.833333
	0.833333		0.833333	0.666667
	0.833333		0.666667	0.666667
	1		0.833333	0.666667
	1		1.33333	0.666667
	0.833333		0.833333	1
	0.666667		9.5	0.666667
	0.666667		0.666667	0.833333
	0.833333		1.33333	0.666667
	0.666667		2.83333	0.833333
	0.666667		10.1667	0.833333
	1.16667		0.666667	0.833333
	0.833333		3.16667	0.833333
	1.33333		8.16667	0.666667
	0.666667		3.5	0.833333
	0.833333		1.5	1
	0.833333		0.666667	0.833333
	0.666667		1.16667	0.666667
	0.666667		0.666667	0.666667
	1.16667		1.66667	0.666667
	0.833333		1.16667	0.5
	0.833333		0.666667	0.833333
	1		0.833333	0.833333
	0.833333		1.83333	0.666667
	0.833333		1.16667	1
	0.833333		8.33333	0.666667
	0.833333		11.5	0.833333
	0.666667		1.66667	0.666667
	0.833333		0.666667	0.666667
	1.5		3	0.666667
	0.833333		3.83333	0.666667
	0.666667		13.6667	1
	0.833333		0.833333	0.666667
	0.666667		11	1.33333
	0.833333		0.666667	0.666667
	0.833333		1.5	0.666667
	1.33333		16.1667	0.666667
	0.666667		0.833333	0.5
	0.833333		1.16667	0.833333
	0.666667		0.666667	0.666667
	0.666667		0.666667	0.5
	0.833333		12.1667	0.666667
	0.666667		1.16667	0.833333
	0.666667		6.83333	0.666667
	0.666667		6	0.666667
	0.833333		4.33333	0.833333
	1		1	0.666667
	0.833333		1	0.666667
	0.833333		2.66667	0.833333
	0.666667		18.1667	0.666667
	0.833333		13.6667	0.833333
	1.83333		14.3333	0.833333
	0.666667		1	0.666667
	0.833333		0.666667	0.666667
	0.666667		1	0.666667
	0.666667		0.833333	0.833333
	0.666667		0.666667	0.833333
	0.666667		0.666667	0.666667
	0.833333		10.3333	0.666667
	0.666667		0.666667	0.833333
	0.833333		3.5	1
	0.833333		0.833333	0.833333
	0.833333		0.666667	0.666667
	0.666667		2.5	0.666667
	0.833333		1.16667	0.666667
	0.833333		0.666667	0.5
	0.833333		0.833333	1
	2		0.666667	0.833333
	0.5		0.833333	0.833333
	1		16.5	0.833333
	0.666667		5.5	0.666667
	0.833333		0.666667	0.666667
	0.666667		1.16667	0.666667
	0.666667		7.66667	1
	0.833333		0.666667	1
	0.666667		0.833333	0.666667
	0.833333		1.16667	0.666667
	1		0.666667	1.33333
	1		1.16667	1.16667
	0.833333		0.833333	0.666667
	1		0.666667	1
	0.666667		1.33333	0.833333
	0.833333		1.16667	0.666667
	0.833333		1	0.5
	0.666667		11.8333	0.666667
	1		12	0.666667
	0.833333		9.83333	0.666667
	0.666667		5.16667	0.833333
	0.833333		14.1667	0.666667
	0.666667		11	0.666667
	0.833333		2.66667	0.833333
	0.833333		5.66667	0.666667
	0.666667		0.666667	0.666667
	0.833333		0.666667	0.833333
	0.833333		0.833333	1
	0.833333		1	0.666667
	0.666667		1.16667	0.833333
	0.833333		1.83333	0.833333
	0.666667		6	0.833333
	0.666667		7	0.833333
	0.666667		1.16667	1
	1		2.5	0.666667
	0.666667		14.8333	0.833333
	0.833333		0.666667	0.666667
	0.666667		1.5	0.666667
	1.5		0.833333	0.666667
	0.666667		4.33333	0.666667
	0.833333		1	0.666667
	0.833333		1.16667	0.833333
	0.666667		0.833333	0.666667
	0.833333		0.666667	0.666667
	0.666667		1.66667	0.833333
	0.666667		1.5	1
	0.666667		1	1
	0.666667		1.66667	0.833333
	0.833333		0.833333	0.833333
	0.666667		0.833333	0.833333
	0.666667		0.833333	0.833333
	0.666667		1	0.833333
	1		1.33333	0.833333
	0.666667		0.666667	0.666667
	0.833333		3.16667	0.666667
	0.666667		8.5	1
	0.666667		2.33333	1
	0.666667		0.666667	0.666667
	1		2.66667	0.833333
	0.666667		5	0.666667
	1.16667		0.833333	0.666667
	1.16667		0.833333	0.666667
			0.833333	1
			0.833333	0.833333
			0.666667	0.666667
			0.666667	0.833333
			1.66667	0.5
			1.33333	0.833333
			0.666667	1
			0.666667	0.833333
			13.8333	0.666667
			1.33333	1
			8	0.666667
			1.66667	0.666667
			0.666667	0.666667
			0.666667	0.666667
			1.66667	0.666667
			1	0.833333
			3	0.666667
			0.666667	1
			1.5	1.33333
			2	0.833333
			1.16667	0.833333
			1.16667	1
			2.66667	1.16667
			1.16667	1
			0.833333	0.833333
			1.66667	1.5
			3.16667	0.833333
			0.833333	0.833333
			0.666667	0.833333
			1	0.666667
			2.5	0.833333
			0.666667	0.666667
			1.16667	1
			0.666667	1.16667
			0.833333	0.833333
			0.666667	0.833333
			0.666667	0.833333
			0.833333	0.5
			3
			2.5
			0.833333
			1.33333
			0.833333
			0.666667
			0.666667
			1.16667
			5
			1.83333
			0.666667
			0.833333
			1
			3.83333
			10.6667
			0.833333
			0.666667
			2
			0.666667
			0.666667
			0.666667
			1
			1
			1.5
			2.33333
			3.33333
			0.5
			12.5
			12.3333
			1
			4.16667
			1.33333
			0.833333
			3.16667
			0.666667
			1
			4.83333
Minimum	0.5	0.5	0.5	0.5
25% Percentile	0.6667	1	0.8333	0.6667
Median	0.6667	1.5	1.167	0.75
75% Percentile	0.8333	4.542	3.167	0.8333
Maximum	2	9.833	18.5	2.333
Mean	0.7888	2.856	3.2	0.7874
Std. Deviation	0.1867	2.368	4.169	0.1919
Std. Error of Mean	0.0113	0.2016	0.2231	0.01086
Lower 95% CI of mean	0.7665	2.458	2.761	0.766
Upper 95% CI of mean	0.811	3.255	3.639	0.8088

## Sheet: Figure 4e
Figure 4e
Validation of TPPP levels with Western blot
Regions in red boxes are shown in the main text.
Loading controls: p150 (BD) and beta-tubulin (Sigma)
TPPP (NOVUS)

## Sheet: Figure 4f
Figure 4f
Raw data	Ctl si	Linc00899 si		Statistical test	Unpaired t-test
	1	1.41044			Two-tailed
TPPP	1	2.4352
	1	1.67434
	1	2.2623		Linc00899 si vs. Ctl si
	1	1.52147		P value	0.0095
	1	3.85817		P value summary	**
Minimum	1	1.41
25% Percentile	1	1.494
Median	1	1.968
75% Percentile	1	2.791
Maximum	1	3.858
Mean	1	2.194
Std. Deviation	0	0.9131
Std. Error of Mean	0	0.3728
Lower 95% CI of mean	1	1.235
Upper 95% CI of mean	1	3.152
Raw data	Ctl LNA A	Linc00899 LNA1		Linc00899 LNA1 vs. Ctl LNA A
	1	1.76128		P value	0.0007
	1	1.14918		P value summary	***
TPPP	1	1.98194
	1	2.57343
	1	2.20386
	1	2.3716
Minimum	1	1.149
25% Percentile	1	1.608
Median	1	2.093
75% Percentile	1	2.422
Maximum	1	2.573
Mean	1	2.007
Std. Deviation	0	0.5078
Std. Error of Mean	0	0.2073
Lower 95% CI of mean	1	1.474
Upper 95% CI of mean	1	2.54

[truncated: 48 more sheets: Figure 4g, Figure 4h, Figure 4i, Figure 5c left, Figure 5c right, Figure 5e, Figure 6a, Figure 6b, Figure 6i, Figure 7a, Figure 7b, Figure 7c, Figure 7d, Figure 7e, Figure 7f, Figure 8a, Figure 8b, Figure 8c, Figure 9b, Suppl Figure 2a …]
